# Supplementary material for: Label-Free Mass Spectrometry-Based Quantitative Proteomics Analysis of Serum Proteins During Early Pregnancy in Jennies (Equus asinus)
Source: Front Vet Sci. 2020 Oct 22;7:569587. doi: 10.3389/fvets.2020.569587 (PMC7642908; doi:10.3389/fvets.2020.569587)
Supplement: Supplementary file 1 [file Table_1.xlsx]

## Sheet: proteins
Detailed information of the identified non-redundant proteins
Protein IDs	Majority protein IDs	Fasta headers	Number of proteins	Peptides	Razor + unique peptides	Unique peptides	Sequence coverage [%]	Mol. weight [kDa]	Sequence length	Score	Intensity	LFQ intensity P1	LFQ intensity P2	LFQ intensity P3	LFQ intensity NP1	LFQ intensity NP2	LFQ intensity NP3
F7BAT4;A0A061DBP6	F7BAT4;A0A061DBP6	tr|F7BAT4|F7BAT4_HORSE von Willebrand factor OS=Equus caballus OX=9796 GN=VWF PE=4 SV=1;tr|A0A061DBP6|A0A061DBP6_HORSE von Willebrand factor OS=Equus caballus OX=9796 GN=VWF PE=2 SV=1	2	9	9	9	4.7	307.67	2796	76.328	648440000	153780000	115450000	148460000	51119000	44663000	127280000
A0A0A1E3W4	A0A0A1E3W4	tr|A0A0A1E3W4|A0A0A1E3W4_HORSE Immmunoglobulin lambda light chain variable region (Fragment) OS=Equus caballus OX=9796 GN=IGL PE=2 SV=1	1	4	1	0	25.4	23.511	224	6.9446	61422000	20360000	23401000	8338200	0	0	0
A0A0A1E971;A0A0A1E412;A0A0A1E976;A0A0A1E9C4;A0A0A1E4E7;F6PI70;F6R2W0;F6Z4A7;F6WJI6	A0A0A1E971;A0A0A1E412;A0A0A1E976;A0A0A1E9C4;A0A0A1E4E7	tr|A0A0A1E971|A0A0A1E971_HORSE Immmunoglobulin lambda light chain variable region (Fragment) OS=Equus caballus OX=9796 GN=IGL PE=2 SV=1;tr|A0A0A1E412|A0A0A1E412_HORSE Immmunoglobulin lambda light chain variable region (Fragment) OS=Equus caballus OX=9796 G	9	9	2	0	30.4	23.267	224	7.294	14164000000	2895100000	2940800000	2064500000	1457200000	1834900000	847410000
A0A0A1E417;F6VKZ3	A0A0A1E417	tr|A0A0A1E417|A0A0A1E417_HORSE Immmunoglobulin lambda light chain variable region (Fragment) OS=Equus caballus OX=9796 GN=IGL PE=2 SV=1	2	11	11	4	40.7	23.434	221	246.76	270260000000	44667000000	38620000000	56600000000	45707000000	54252000000	44366000000
A0A0A1E422;A0A0A1E4Z5;A0A0A1E6G2;A0A0A1E543;A0A0A1E981;A0A0A1E6I1;A0A0A1E986;A0A0A1E6M0;A0A0A1E4W7;A0A0A1E487;A0A0A1E430	A0A0A1E422;A0A0A1E4Z5;A0A0A1E6G2;A0A0A1E543;A0A0A1E981;A0A0A1E6I1;A0A0A1E986;A0A0A1E6M0;A0A0A1E4W7;A0A0A1E487;A0A0A1E430	tr|A0A0A1E422|A0A0A1E422_HORSE Immmunoglobulin lambda light chain variable region (Fragment) OS=Equus caballus OX=9796 GN=IGL PE=2 SV=1;tr|A0A0A1E4Z5|A0A0A1E4Z5_HORSE Immmunoglobulin lambda light chain variable region (Fragment) OS=Equus caballus OX=9796 G	11	5	2	2	22.2	23.315	225	11.057	147630000	40645000	27924000	0	6520400	57242000	36999000
A0A0A1E439;A0A0A1E998;F6WXJ2	A0A0A1E439;A0A0A1E998	tr|A0A0A1E439|A0A0A1E439_HORSE Immmunoglobulin lambda light chain variable region (Fragment) OS=Equus caballus OX=9796 GN=IGL PE=2 SV=1;tr|A0A0A1E998|A0A0A1E998_HORSE Immmunoglobulin lambda light chain variable region (Fragment) OS=Equus caballus OX=9796 G	3	5	1	1	25.3	23.131	225	8.4888	247730000	22216000	41021000	71925000	47123000	45654000	47299000
A0A0A1E464	A0A0A1E464	tr|A0A0A1E464|A0A0A1E464_HORSE Immmunoglobulin lambda light chain variable region (Fragment) OS=Equus caballus OX=9796 GN=IGL PE=2 SV=1	1	9	4	1	26.3	23.568	224	49.906	167740000000	19775000000	21995000000	17478000000	15104000000	23269000000	29436000000
A0A0A1E470;A0A0A1E6H5;A0A0A1E4N8;A0A0A1E3Z9;A0A0A1E447;A0A0A1E6J8;A0A0A1E6D7;A0A0A1E4T2;A0A0A1E4L2;A0A0A1E406;A0A0A1E966;A0A0A1E955;A0A0A1E6Q6;A0A0A1E6K4;A0A0A1E6E2;A0A0A1E6D2;A0A0A1E556;A0A0A1E532;A0A0A1E4R8;A0A0A1E483;A0A0A1E3Z2;A0A0A1E6H1;A0A0A1E6B2;A0A0A1E6H7;A0A0A1E3Y3;A0A0A1E3X7	A0A0A1E470;A0A0A1E6H5;A0A0A1E4N8;A0A0A1E3Z9;A0A0A1E447;A0A0A1E6J8;A0A0A1E6D7;A0A0A1E4T2;A0A0A1E4L2;A0A0A1E406;A0A0A1E966;A0A0A1E955;A0A0A1E6Q6;A0A0A1E6K4;A0A0A1E6E2;A0A0A1E6D2;A0A0A1E556;A0A0A1E532;A0A0A1E4R8;A0A0A1E483;A0A0A1E3Z2;A0A0A1E6H1;A0A0A1E6B2;A0A0A1E6H7;A0A0A1E3Y3;A0A0A1E3X7	tr|A0A0A1E470|A0A0A1E470_HORSE Immmunoglobulin lambda light chain variable region (Fragment) OS=Equus caballus OX=9796 GN=IGL PE=2 SV=1;tr|A0A0A1E6H5|A0A0A1E6H5_HORSE Immmunoglobulin lambda light chain variable region (Fragment) OS=Equus caballus OX=9796 G	26	10	3	2	35.4	23.534	226	37.251	68866000000	12812000000	7654900000	17501000000	10475000000	12291000000	15723000000
A0A0A1E4S5;A0A0A1E938	A0A0A1E4S5;A0A0A1E938	tr|A0A0A1E4S5|A0A0A1E4S5_HORSE Immmunoglobulin lambda light chain variable region (Fragment) OS=Equus caballus OX=9796 GN=IGL PE=2 SV=1;tr|A0A0A1E938|A0A0A1E938_HORSE Immmunoglobulin lambda light chain variable region (Fragment) OS=Equus caballus OX=9796 G	2	9	1	0	30.2	23.297	222	6.4917	5616200000	881950000	833180000	528720000	1065800000	598500000	405440000
A0A0A1E513	A0A0A1E513	tr|A0A0A1E513|A0A0A1E513_HORSE Immmunoglobulin lambda light chain variable region (Fragment) OS=Equus caballus OX=9796 GN=IGL PE=2 SV=1	1	4	1	1	24.2	22.877	223	6.9704	345910000	57524000	62754000	70242000	64233000	58550000	43222000
A0A0A1E6J6;A0A0A1E6L0;A0A0A1E6I9;F7CAC5	A0A0A1E6J6;A0A0A1E6L0;A0A0A1E6I9;F7CAC5	tr|A0A0A1E6J6|A0A0A1E6J6_HORSE Immmunoglobulin lambda light chain variable region (Fragment) OS=Equus caballus OX=9796 GN=IGL PE=2 SV=1;tr|A0A0A1E6L0|A0A0A1E6L0_HORSE Immmunoglobulin lambda light chain variable region (Fragment) OS=Equus caballus OX=9796 G	4	8	1	1	26.9	23.127	219	6.6693	7106500000	1900300000	3904800	0	1687400000	3020000000	1790000000
A0A0A1E6K2	A0A0A1E6K2	tr|A0A0A1E6K2|A0A0A1E6K2_HORSE Immmunoglobulin lambda light chain variable region (Fragment) OS=Equus caballus OX=9796 GN=IGL PE=2 SV=1	1	10	2	2	30.4	23.398	224	12.175	470280000	74733000	75907000	116530000	58271000	102690000	69806000
A0A0A1E6N5	A0A0A1E6N5	tr|A0A0A1E6N5|A0A0A1E6N5_HORSE Immmunoglobulin lambda light chain variable region (Fragment) OS=Equus caballus OX=9796 GN=IGL PE=2 SV=1	1	9	2	2	29.6	23.59	226	11.2	3773700000	770950000	1261800000	482410000	362550000	478770000	24126000
A0A0A1E6P5;A0A0A1E3Y7;A0A0A1E4U0	A0A0A1E6P5;A0A0A1E3Y7;A0A0A1E4U0	tr|A0A0A1E6P5|A0A0A1E6P5_HORSE Immmunoglobulin lambda light chain variable region (Fragment) OS=Equus caballus OX=9796 GN=IGL PE=2 SV=1;tr|A0A0A1E3Y7|A0A0A1E3Y7_HORSE Immmunoglobulin lambda light chain variable region (Fragment) OS=Equus caballus OX=9796 G	3	8	8	2	48.4	23.091	225	194.72	43519000000	7205400000	8677900000	7590300000	5887900000	8697200000	7697900000
A0A0A1E6Q0;A0A0A1E9B9;A0A0A1E550	A0A0A1E6Q0;A0A0A1E9B9;A0A0A1E550	tr|A0A0A1E6Q0|A0A0A1E6Q0_HORSE Immmunoglobulin lambda light chain variable region (Fragment) OS=Equus caballus OX=9796 GN=IGL PE=2 SV=1;tr|A0A0A1E9B9|A0A0A1E9B9_HORSE Immmunoglobulin lambda light chain variable region (Fragment) OS=Equus caballus OX=9796 G	3	3	1	1	18.2	23.212	225	6.893	2505100000	453930000	387990000	511880000	373070000	483300000	0
A0A0A1E6Q9	A0A0A1E6Q9	tr|A0A0A1E6Q9|A0A0A1E6Q9_HORSE Immmunoglobulin lambda light chain variable region (Fragment) OS=Equus caballus OX=9796 GN=IGL PE=2 SV=1	1	10	3	1	33.5	22.993	221	20.615	61200000000	7046000000	15866000000	8587600000	11893000000	4971300000	7412500000
A0A0A1E6R9	A0A0A1E6R9	tr|A0A0A1E6R9|A0A0A1E6R9_HORSE Immmunoglobulin lambda light chain variable region (Fragment) OS=Equus caballus OX=9796 GN=IGL PE=2 SV=1	1	9	2	0	27.1	23.439	225	13.293	468290000	60576000	72722000	76647000	90394000	91262000	24198000
A0A0A1E921	A0A0A1E921	tr|A0A0A1E921|A0A0A1E921_HORSE Immmunoglobulin lambda light chain variable region (Fragment) OS=Equus caballus OX=9796 GN=IGL PE=2 SV=1	1	4	1	0	28.7	23.4	223	8.4861	14070000	0	11565000	0	0	0	0
A0A0A1E9A3	A0A0A1E9A3	tr|A0A0A1E9A3|A0A0A1E9A3_HORSE Immmunoglobulin lambda light chain variable region (Fragment) OS=Equus caballus OX=9796 GN=IGL PE=2 SV=1	1	9	1	1	30.3	22.948	221	6.8506	108830000	12115000	36012000	15016000	25092000	12932000	0
A0A0A1E9D0	A0A0A1E9D0	tr|A0A0A1E9D0|A0A0A1E9D0_HORSE Immmunoglobulin lambda light chain variable region (Fragment) OS=Equus caballus OX=9796 GN=IGL PE=2 SV=1	1	11	4	2	33.5	23.229	221	30.271	7909000000	1787700000	958570000	1460000000	986490000	1001200000	1002300000
A0A0B4J1C4	A0A0B4J1C4	tr|A0A0B4J1C4|A0A0B4J1C4_HORSE Joining chain of multimeric IgA and IgM OS=Equus caballus OX=9796 GN=JCHAIN PE=4 SV=1	1	7	7	7	47.5	17.852	158	66.892	23073000000	4741900000	4712100000	4348900000	3370500000	3383700000	3198500000
A0A1K0FUK6	A0A1K0FUK6	tr|A0A1K0FUK6|A0A1K0FUK6_HORSE Globin B2 OS=Equus caballus OX=9796 GN=GLNB2 PE=3 SV=1	1	2	1	1	15	16.431	147	9.7941	3934200000	1149100000	555510000	494650000	494940000	816310000	609780000
A0A1L1R2Y5	A0A1L1R2Y5	tr|A0A1L1R2Y5|A0A1L1R2Y5_HORSE Selenoprotein P OS=Equus caballus OX=9796 GN=SELENOP PE=4 SV=1	1	3	3	3	6.5	43.021	382	16.976	430940000	84827000	103720000	54238000	50369000	65833000	48322000
F7DZE7;A0A3B0IP77	F7DZE7;A0A3B0IP77	tr|F7DZE7|F7DZE7_HORSE Adiponectin, C1Q and collagen domain containing OS=Equus caballus OX=9796 GN=ADIPOQ PE=4 SV=1;tr|A0A3B0IP77|A0A3B0IP77_HORSE Adiponectin D OS=Equus caballus OX=9796 GN=ADID PE=4 SV=1	2	5	5	5	25.5	25.993	239	71.287	2848400000	302550000	612740000	431030000	534290000	755940000	417780000
F7DBT2;A0A3B0ITF5	F7DBT2;A0A3B0ITF5	tr|F7DBT2|F7DBT2_HORSE Complement C1q C chain OS=Equus caballus OX=9796 GN=C1QC PE=4 SV=1;tr|A0A3B0ITF5|A0A3B0ITF5_HORSE Adiponectin B OS=Equus caballus OX=9796 GN=ADIB PE=4 SV=1	2	5	5	5	23.7	25.559	245	40.94	3049800000	450340000	544060000	630420000	603960000	617770000	352750000
F6TIN6;A0A3B0ITS7	F6TIN6;A0A3B0ITS7	tr|F6TIN6|F6TIN6_HORSE Complement C1q A chain OS=Equus caballus OX=9796 GN=C1QA PE=4 SV=1;tr|A0A3B0ITS7|A0A3B0ITS7_HORSE Adiponectin C OS=Equus caballus OX=9796 GN=ADIC PE=4 SV=1	2	4	4	4	24.3	25.703	243	62.924	1118100000	191820000	105120000	182530000	163560000	186360000	472870000
A0A3B0J2D1;F7A737	A0A3B0J2D1;F7A737	tr|A0A3B0J2D1|A0A3B0J2D1_HORSE Adiponectin M OS=Equus caballus OX=9796 GN=ADIM PE=4 SV=1;tr|F7A737|F7A737_HORSE Uncharacterized protein OS=Equus caballus OX=9796 PE=4 SV=1	2	1	1	1	4.5	26.883	246	6.5186	47552000	8619300	11352000	8985800	14071000	0	0
F6SKT2;B8K277;A2Q0Z2;Q865A5	F6SKT2;B8K277;A2Q0Z2	tr|F6SKT2|F6SKT2_HORSE Uncharacterized protein OS=Equus caballus OX=9796 GN=LUM PE=4 SV=1;tr|B8K277|B8K277_HORSE Lumican OS=Equus caballus OX=9796 PE=2 SV=1;tr|A2Q0Z2|A2Q0Z2_HORSE Lumican OS=Equus caballus OX=9796 GN=LUM PE=2 SV=1	4	6	6	6	19.9	38.815	341	42.181	730900000	114820000	113220000	167510000	164880000	102290000	95587000
F6WUE0;A7LP08	F6WUE0;A7LP08	tr|F6WUE0|F6WUE0_HORSE Vascular cell adhesion molecule 1 OS=Equus caballus OX=9796 GN=VCAM1 PE=4 SV=1;tr|A7LP08|A7LP08_HORSE Vascular cell adhesion molecule OS=Equus caballus OX=9796 GN=VCAM PE=2 SV=1	2	2	2	2	3.3	80.281	728	10.609	51322000	0	11475000	13055000	12197000	9824900	14761000
B5BV04	B5BV04	tr|B5BV04|B5BV04_HORSE Alpha-1-antitrypsin OS=Equus caballus OX=9796 GN=Spi2-5 PE=2 SV=1	1	11	1	1	30.2	46.864	421	31.957	8649100000	1889300000	1280700000	778920000	895250000	861640000	2409900000
B5BV07;B5BV11;B5BV10;B5BV06;B5BV13;B5BV09;B5BV08;B5BV12	B5BV07;B5BV11;B5BV10;B5BV06;B5BV13;B5BV09;B5BV08;B5BV12	tr|B5BV07|B5BV07_HORSE Alpha-1-antitrypsin OS=Equus caballus OX=9796 GN=Spi2-8 PE=2 SV=1;tr|B5BV11|B5BV11_HORSE Alpha-1-antitrypsin OS=Equus caballus OX=9796 GN=Spi2-12 PE=2 SV=1;tr|B5BV10|B5BV10_HORSE Alpha-1-antitrypsin OS=Equus caballus OX=9796 GN=Spi2-	8	15	15	0	37.1	46.907	421	306.69	141300000000	28334000000	24431000000	26036000000	23149000000	22304000000	19617000000
F6VP61;B8K249	F6VP61;B8K249	tr|F6VP61|F6VP61_HORSE Serpin family B member 10 OS=Equus caballus OX=9796 GN=SERPINB10 PE=3 SV=1;tr|B8K249|B8K249_HORSE Serpin B10 OS=Equus caballus OX=9796 PE=2 SV=1	2	2	2	2	5.8	45.412	397	13.038	18199000	0	8508800	8853600	0	0	0
F7D9C7;F7D939;F6VUP8;F7A3F7;B9VR88	F7D9C7;F7D939;F6VUP8;F7A3F7;B9VR88	tr|F7D9C7|F7D9C7_HORSE Collagen type I alpha 1 chain OS=Equus caballus OX=9796 GN=COL1A1 PE=4 SV=1;tr|F7D939|F7D939_HORSE Collagen type I alpha 1 chain OS=Equus caballus OX=9796 GN=COL1A1 PE=4 SV=1;tr|F6VUP8|F6VUP8_HORSE Collagen type I alpha 1 chain OS=Eq	5	1	1	1	1.8	140.13	1448	9.0614	32809000	8501000	0	10982000	11620000	0	0
C6L1J5;B7XH74;Q6XA07;L7MRS7;C6L1L3;C6L1L2;C6L1K8	C6L1J5;B7XH74;Q6XA07;L7MRS7	tr|C6L1J5|C6L1J5_HORSE L-lactate dehydrogenase OS=Equus caballus OX=9796 GN=LDHB PE=2 SV=1;tr|B7XH74|B7XH74_HORSE L-lactate dehydrogenase OS=Equus caballus OX=9796 GN=LDHB PE=2 SV=1;tr|Q6XA07|Q6XA07_HORSE Lactate dehydrogenase B (Fragment) OS=Equus caballu	7	4	4	2	12.9	36.523	333	35.913	296140000	68673000	72078000	41630000	46012000	29474000	11724000
C9K796;F7DB76;Q861M4;Q861M3;Q0R0D8;Q0R0D5;Q0R0D0;Q30487;Q0R0B5;Q0R0B4;Q861M6;Q861M5;Q861M1;Q861K2;Q0R0B3;Q0R0D6;B2X053;F6UE14;F2VYY4;Q38RB3;F7DXG2;F6V143;F6W143	C9K796;F7DB76;Q861M4;Q861M3;Q0R0D8;Q0R0D5;Q0R0D0;Q30487;Q0R0B5;Q0R0B4;Q861M6;Q861M5;Q861M1;Q861K2;Q0R0B3;Q0R0D6;B2X053;F6UE14;F2VYY4;Q38RB3;F7DXG2;F6V143	tr|C9K796|C9K796_HORSE MHC class I antigen OS=Equus caballus OX=9796 PE=2 SV=1;tr|F7DB76|F7DB76_HORSE Uncharacterized protein OS=Equus caballus OX=9796 PE=3 SV=1;tr|Q861M4|Q861M4_HORSE MHC class I antigen (Fragment) OS=Equus caballus OX=9796 PE=2 SV=1;tr|Q	23	7	1	0	18.1	40.919	365	62.526	1728600000	384010000	200280000	244550000	337060000	121970000	823220000
P02062;D1MPT0;F6RDD3;F6VE37;F6RF57;A0A1K0GV35;Q95N60;Q95N59;Q95N62;Q95N61;Q9XT15;Q9TUY6;Q9TUY5;Q95183	P02062;D1MPT0;F6RDD3	sp|P02062|HBB_HORSE Hemoglobin subunit beta OS=Equus caballus OX=9796 GN=HBB PE=1 SV=1;tr|D1MPT0|D1MPT0_EQUAS Hemoglobin beta chain OS=Equus asinus OX=9793 PE=1 SV=1;tr|F6RDD3|F6RDD3_HORSE Globin A1 OS=Equus caballus OX=9796 GN=HBB PE=3 SV=1	14	10	10	9	61.6	16.008	146	226.5	24124000000	5659200000	2280200000	5424500000	3954900000	5568700000	2245900000
F2VYX6;Q95479	F2VYX6;Q95479	tr|F2VYX6|F2VYX6_EQUAS MHC class I antigen (Fragment) OS=Equus asinus OX=9793 GN=Eqas-N PE=2 SV=1;tr|Q95479|Q95479_HORSE MHC class I antigen OS=Equus caballus OX=9796 GN=Eqca-N PE=2 SV=2	2	6	1	0	17.7	40.075	356	7.1975	500130000	163650000	168260000	22862000	7244400	63973000	26502000
F6PH38	F6PH38	tr|F6PH38|F6PH38_HORSE Fibrinogen beta chain OS=Equus caballus OX=9796 GN=FGB PE=4 SV=1	1	11	11	11	35.5	55.717	490	127.19	620660000	291280000	60967000	51215000	94682000	31521000	21874000
F6PJI3	F6PJI3	tr|F6PJI3|F6PJI3_HORSE Platelet-activating factor acetylhydrolase OS=Equus caballus OX=9796 GN=PLA2G7 PE=4 SV=1	1	6	6	6	16.2	49.924	444	65.906	486340000	69614000	76577000	75444000	123590000	73510000	94041000
F6PKE1;O97668	F6PKE1	tr|F6PKE1|F6PKE1_HORSE Uncharacterized protein OS=Equus caballus OX=9796 PE=4 SV=1	2	15	12	11	43.5	37.488	340	190.54	9044700000	1855200000	1959500000	1596200000	1345200000	1421300000	654250000
F6PNY0	F6PNY0	tr|F6PNY0|F6PNY0_HORSE Uncharacterized protein OS=Equus caballus OX=9796 PE=4 SV=1	1	3	3	3	39.2	10.317	97	90.95	9969600000	1036700000	1564800000	1937800000	1061400000	2223100000	2433200000
F6PPQ0	F6PPQ0	tr|F6PPQ0|F6PPQ0_HORSE Complement C2 OS=Equus caballus OX=9796 GN=C2 PE=3 SV=1	1	23	23	23	33.8	82.399	745	267.99	6429700000	1196900000	1078900000	806280000	1241800000	1022000000	903900000
F6PQ46;Q9N1X0	F6PQ46	tr|F6PQ46|F6PQ46_HORSE Ceruloplasmin OS=Equus caballus OX=9796 GN=CP PE=3 SV=1	2	44	44	44	46.4	121.95	1068	323.31	95571000000	17086000000	16689000000	15991000000	17131000000	16135000000	14883000000
F6PR90	F6PR90	tr|F6PR90|F6PR90_HORSE Kallikrein B1 OS=Equus caballus OX=9796 GN=KLKB1 PE=3 SV=1	1	16	16	16	26.8	71.158	637	133.15	2696400000	430380000	447380000	384130000	494230000	497520000	532750000
F6PSH3	F6PSH3	tr|F6PSH3|F6PSH3_HORSE Carboxypeptidase B2 OS=Equus caballus OX=9796 GN=CPB2 PE=4 SV=1	1	12	12	12	27.2	48.552	423	88.184	2837000000	585690000	530380000	403450000	529250000	435750000	317590000
F6PUW3	F6PUW3	tr|F6PUW3|F6PUW3_HORSE Maltase-glucoamylase OS=Equus caballus OX=9796 GN=MGAM PE=4 SV=1	1	22	22	22	15.5	210.51	1859	189.92	2129500000	437440000	353590000	437320000	306970000	274890000	307080000
F6T0M8;F6PVG3	F6T0M8;F6PVG3	tr|F6T0M8|F6T0M8_HORSE EGF containing fibulin extracellular matrix protein 1 OS=Equus caballus OX=9796 GN=EFEMP1 PE=4 SV=1;tr|F6PVG3|F6PVG3_HORSE EGF containing fibulin extracellular matrix protein 1 OS=Equus caballus OX=9796 GN=EFEMP1 PE=4 SV=1	2	14	14	14	35.9	54.194	490	114.26	1349800000	214450000	228760000	248010000	236270000	249220000	204640000
F6PZG1	F6PZG1	tr|F6PZG1|F6PZG1_HORSE Pentaxin OS=Equus caballus OX=9796 GN=CRP PE=3 SV=1	1	2	2	2	9	25.191	223	26.337	258230000	93121000	35429000	60022000	22141000	25216000	0
F6Q4N3	F6Q4N3	tr|F6Q4N3|F6Q4N3_HORSE Neural EGFL like 2 OS=Equus caballus OX=9796 GN=NELL2 PE=4 SV=1	1	8	8	8	10	91.756	819	51.408	336860000	53054000	48287000	56501000	61048000	50812000	55759000
F6Q7J3	F6Q7J3	tr|F6Q7J3|F6Q7J3_HORSE Complement C7 OS=Equus caballus OX=9796 GN=C7 PE=4 SV=1	1	17	17	17	26	92.883	842	171.35	4950100000	722890000	870510000	807330000	868520000	954490000	964980000
F6QAD8;F6R6K3;F6R7S3;F6TGA5;F6ZPC6	F6QAD8;F6R6K3;F6R7S3	tr|F6QAD8|F6QAD8_HORSE Uncharacterized protein OS=Equus caballus OX=9796 GN=LOC100061656 PE=4 SV=1;tr|F6R6K3|F6R6K3_HORSE Uncharacterized protein OS=Equus caballus OX=9796 GN=LOC100061656 PE=4 SV=1;tr|F6R7S3|F6R7S3_HORSE Uncharacterized protein OS=Equus ca	5	39	36	36	30.3	163.18	1468	323.31	23396000000	3905400000	4268000000	3739100000	4114700000	4531200000	3680400000
F6QAT0;F6R735	F6QAT0;F6R735	tr|F6QAT0|F6QAT0_HORSE Collagen type VI alpha 3 chain OS=Equus caballus OX=9796 GN=COL6A3 PE=4 SV=1;tr|F6R735|F6R735_HORSE Collagen type VI alpha 3 chain OS=Equus caballus OX=9796 GN=COL6A3 PE=4 SV=1	2	2	2	2	0.8	340.86	3149	11.374	100310000	9875100	14483000	15266000	21101000	43469000	0
F6QDQ1	F6QDQ1	tr|F6QDQ1|F6QDQ1_HORSE Uncharacterized protein OS=Equus caballus OX=9796 PE=4 SV=1	1	2	2	2	13.8	37.215	356	23.857	181370000	24791000	22916000	38666000	40829000	40300000	17046000
F6QFD9	F6QFD9	tr|F6QFD9|F6QFD9_HORSE Carboxypeptidase N subunit 2 OS=Equus caballus OX=9796 GN=CPN2 PE=4 SV=1	1	12	12	12	27.8	60.438	547	214.6	3795800000	663210000	644840000	640760000	741940000	736460000	578440000
F6YIY1;F6X6S8;F6QHQ9;F6QHW7;F6TH64;F6V016;F6UM00	F6YIY1;F6X6S8;F6QHQ9;F6QHW7;F6TH64;F6V016;F6UM00	tr|F6YIY1|F6YIY1_HORSE Spectrin beta chain OS=Equus caballus OX=9796 GN=SPTBN1 PE=3 SV=1;tr|F6X6S8|F6X6S8_HORSE Spectrin beta chain OS=Equus caballus OX=9796 GN=SPTBN1 PE=3 SV=1;tr|F6QHQ9|F6QHQ9_HORSE Spectrin beta chain OS=Equus caballus OX=9796 GN=SPTBN1	7	1	1	1	0.9	250.11	2142	6.5359	481470000	71340000	86613000	63802000	88554000	99801000	147610000
Q8MJV1;F6QLB5;F6UP52;F6Q903;Q8MJU9;F6YJN7;F6WS68;F6WZ86;F6X267	Q8MJV1;F6QLB5;F6UP52	sp|Q8MJV1|MYH2_HORSE Myosin-2 OS=Equus caballus OX=9796 GN=MYH2 PE=2 SV=1;tr|F6QLB5|F6QLB5_HORSE Myosin heavy chain 2 OS=Equus caballus OX=9796 GN=MYH2 PE=3 SV=1;tr|F6UP52|F6UP52_HORSE Myosin heavy chain 8 OS=Equus caballus OX=9796 GN=MYH8 PE=3 SV=1	9	13	1	1	7.6	222.75	1937	6.4788	22254000	0	18292000	0	0	0	0
F6QQT6	F6QQT6	tr|F6QQT6|F6QQT6_HORSE Uncharacterized protein OS=Equus caballus OX=9796 PE=4 SV=1	1	4	4	1	27.1	23.726	210	131.9	1386900000	275870000	0	345530000	403450000	226480000	266250000
K9K287;F6QSE9;F6X814	K9K287;F6QSE9;F6X814	tr|K9K287|K9K287_HORSE Serine/threonine-protein kinase 4-like protein (Fragment) OS=Equus caballus OX=9796 PE=2 SV=1;tr|F6QSE9|F6QSE9_HORSE Serine/threonine kinase 3 OS=Equus caballus OX=9796 GN=STK3 PE=4 SV=1;tr|F6X814|F6X814_HORSE Serine/threonine kinase	3	2	2	2	2.7	42.339	377	10.486	15104000	0	0	15245000	0	0	0
F6QX36	F6QX36	tr|F6QX36|F6QX36_HORSE Inter-alpha-trypsin inhibitor heavy chain 1 OS=Equus caballus OX=9796 GN=ITIH1 PE=4 SV=1	1	24	24	24	27.1	101.12	909	284.86	32249000000	5332700000	4994700000	4947100000	6106000000	5657700000	5850100000
F6QXN5	F6QXN5	tr|F6QXN5|F6QXN5_HORSE Transgelin OS=Equus caballus OX=9796 GN=TAGLN2 PE=3 SV=1	1	2	2	2	9.3	23	204	11.231	51988000	6611400	25837000	12125000	0	0	0
F6QXQ3	F6QXQ3	tr|F6QXQ3|F6QXQ3_HORSE Peptidase inhibitor 16 OS=Equus caballus OX=9796 GN=PI16 PE=3 SV=1	1	2	2	2	5.2	49.668	464	13.273	98149000	21245000	20959000	21713000	25474000	0	0
F6QYS3	F6QYS3	tr|F6QYS3|F6QYS3_HORSE Extracellular matrix protein 1 OS=Equus caballus OX=9796 GN=ECM1 PE=4 SV=1	1	12	12	12	27.6	60.827	544	150.21	4082700000	747030000	665270000	725550000	726310000	588880000	679790000
F6R013	F6R013	tr|F6R013|F6R013_HORSE Matrix Gla protein OS=Equus caballus OX=9796 GN=MGP PE=3 SV=1	1	1	1	1	12.6	12.402	103	6.9395	19177000	7372400	0	4762800	5569800	0	0
F6R3F4;F7AM84	F6R3F4	tr|F6R3F4|F6R3F4_HORSE Inter-alpha-trypsin inhibitor heavy chain family member 4 OS=Equus caballus OX=9796 GN=ITIH4 PE=4 SV=1	2	37	37	37	44.5	104.58	941	323.31	41341000000	7004100000	6937000000	7416400000	7222300000	6862100000	9159600000
F6R545;F6R4X4	F6R545;F6R4X4	tr|F6R545|F6R545_HORSE Uncharacterized protein OS=Equus caballus OX=9796 GN=LOC100057920 PE=3 SV=1;tr|F6R4X4|F6R4X4_HORSE Uncharacterized protein OS=Equus caballus OX=9796 GN=LOC100057920 PE=3 SV=1	2	5	1	1	15.5	38.612	341	7.3671	1380700000	156710000	125450000	429870000	351500000	266180000	113620000
Q8MJV0;F6R839;F6R7W2;F6QAB5;F6SRY7;F6SYB0;F6SS21;F6SYE4;F6RXQ8;F6QZM9;F6Z2H1;F6SE18	Q8MJV0;F6R839	sp|Q8MJV0|MYH1_HORSE Myosin-1 OS=Equus caballus OX=9796 GN=MYH1 PE=2 SV=1;tr|F6R839|F6R839_HORSE Myosin-2 OS=Equus caballus OX=9796 GN=MYH1 PE=3 SV=1	12	14	14	2	8.3	222.94	1938	110.59	418950000	8217600	320500000	10903000	8687700	10017000	0
F6RCZ8	F6RCZ8	tr|F6RCZ8|F6RCZ8_HORSE Triggering receptor expressed on myeloid cells like 1 OS=Equus caballus OX=9796 GN=TREML1 PE=4 SV=1	1	1	1	1	5	33.597	321	6.5854	30411000	10457000	7332600	9136800	0	0	0
F6REX3	F6REX3	tr|F6REX3|F6REX3_HORSE Uncharacterized protein OS=Equus caballus OX=9796 GN=LOC100061763 PE=4 SV=1	1	47	47	47	35.2	164.69	1475	323.31	31383000000	4411700000	5090800000	5362100000	4707300000	7416700000	7302900000
F6RFD7	F6RFD7	tr|F6RFD7|F6RFD7_HORSE Apolipoprotein C4 OS=Equus caballus OX=9796 GN=APOC4 PE=4 SV=1	1	2	2	2	12.6	14.348	127	11.314	1048000000	176920000	247160000	169160000	206800000	122130000	141650000
F6RFT9	F6RFT9	tr|F6RFT9|F6RFT9_HORSE Coagulation factor IX OS=Equus caballus OX=9796 GN=F9 PE=3 SV=1	1	5	5	5	14	51.17	457	33.809	288720000	43084000	51697000	56708000	32857000	56757000	33335000
F6RGT4;K9KB71	F6RGT4	tr|F6RGT4|F6RGT4_HORSE alpha-1,2-Mannosidase OS=Equus caballus OX=9796 GN=MAN1A1 PE=3 SV=1	2	4	4	4	7.2	69.5	614	26.31	224880000	34149000	30895000	38823000	45734000	49491000	32350000
F7A103;F6RHE9	F7A103;F6RHE9	tr|F7A103|F7A103_HORSE Uncharacterized protein OS=Equus caballus OX=9796 GN=SYNE1 PE=4 SV=1;tr|F6RHE9|F6RHE9_HORSE Uncharacterized protein OS=Equus caballus OX=9796 GN=SYNE1 PE=4 SV=1	2	2	2	2	0.4	881.23	7677	10.817	883820000	60902000	127960000	76122000	319710000	156120000	0
F6RI38;F6ZDP5;F6ZJN9;F7CR15	F6RI38;F6ZDP5;F6ZJN9;F7CR15	tr|F6RI38|F6RI38_HORSE Uncharacterized protein OS=Equus caballus OX=9796 PE=4 SV=1;tr|F6ZDP5|F6ZDP5_HORSE Uncharacterized protein OS=Equus caballus OX=9796 PE=4 SV=1;tr|F6ZJN9|F6ZJN9_HORSE Uncharacterized protein OS=Equus caballus OX=9796 PE=4 SV=1;tr|F7CR	4	1	1	1	7	19.197	171	7.516	179020000	39113000	42790000	28523000	12369000	32444000	17849000
F6RI47;F6R942	F6RI47;F6R942	tr|F6RI47|F6RI47_HORSE Alpha-2-macroglobulin OS=Equus caballus OX=9796 GN=A2M PE=4 SV=1;tr|F6R942|F6R942_HORSE Alpha-2-macroglobulin OS=Equus caballus OX=9796 GN=A2M PE=4 SV=1	2	76	76	73	57.2	164.17	1477	323.31	1060900000000	183540000000	187320000000	174440000000	197690000000	185420000000	236370000000
F6RLT8	F6RLT8	tr|F6RLT8|F6RLT8_HORSE Calpain small subunit 1 OS=Equus caballus OX=9796 GN=CAPNS1 PE=4 SV=1	1	1	1	1	4.9	28.099	265	6.9363	10968000	4805100	4225300	0	0	0	0
F6RM73;P83704	F6RM73;P83704	tr|F6RM73|F6RM73_HORSE Apolipoprotein A-II OS=Equus caballus OX=9796 GN=APOA2 PE=4 SV=1;sp|P83704|APOA2_HORSE Apolipoprotein A-II OS=Equus caballus OX=9796 GN=APOA2 PE=1 SV=1	2	4	4	4	31	11.289	100	30.734	66409000000	10366000000	13066000000	11073000000	11567000000	13182000000	11779000000
F6RMD0;K9KBR1	F6RMD0	tr|F6RMD0|F6RMD0_HORSE Uncharacterized protein OS=Equus caballus OX=9796 GN=CFB PE=3 SV=1	2	38	38	38	52.7	85.984	768	323.31	45986000000	8445200000	6994900000	7620100000	8567700000	7943400000	7933800000
F6RMK1	F6RMK1	tr|F6RMK1|F6RMK1_HORSE C-X-C motif chemokine OS=Equus caballus OX=9796 GN=LOC100630489 PE=3 SV=1	1	3	3	3	31.5	11.835	111	23.44	2709600000	618510000	716790000	442700000	130220000	210760000	268650000
F6RMQ1	F6RMQ1	tr|F6RMQ1|F6RMQ1_HORSE GLI pathogenesis related 2 OS=Equus caballus OX=9796 GN=GLIPR2 PE=3 SV=1	1	2	2	2	17.2	16.905	151	12.136	19780000	7299800	8981600	0	0	0	0
F6RPL1	F6RPL1	tr|F6RPL1|F6RPL1_HORSE Mannan binding lectin serine peptidase 1 OS=Equus caballus OX=9796 GN=MASP1 PE=3 SV=1	1	5	4	4	9.4	79.436	699	36.063	333750000	81321000	34887000	48965000	60536000	60158000	96070000
F6RRL9;Q5IF06	F6RRL9;Q5IF06	tr|F6RRL9|F6RRL9_HORSE Insulin like growth factor binding protein 3 OS=Equus caballus OX=9796 GN=IGFBP3 PE=4 SV=1;tr|Q5IF06|Q5IF06_HORSE Insulin-like growth factor binding protein-3 (Fragment) OS=Equus caballus OX=9796 GN=IGFBP-3 PE=2 SV=1	2	3	3	3	14.9	21.814	194	16.976	167450000	23298000	27220000	43124000	26996000	29389000	17261000
F6RRV1	F6RRV1	tr|F6RRV1|F6RRV1_HORSE Fetuin B OS=Equus caballus OX=9796 GN=FETUB PE=4 SV=1	1	12	12	12	32.6	40.961	374	152.22	13210000000	2390800000	3811100000	2133700000	1808900000	1306000000	842800000
F6RUZ6	F6RUZ6	tr|F6RUZ6|F6RUZ6_HORSE Fibrinogen alpha chain OS=Equus caballus OX=9796 GN=FGA PE=4 SV=1	1	13	13	4	19	87.775	795	125.12	2317100000	681680000	360350000	389950000	328750000	339850000	308710000
F6RZ27	F6RZ27	tr|F6RZ27|F6RZ27_HORSE Apolipoprotein A4 OS=Equus caballus OX=9796 GN=APOA4 PE=3 SV=1	1	26	26	26	65.4	43.251	381	308.69	14860000000	2129100000	2735600000	2650300000	2996000000	2548900000	2336600000
F6S568	F6S568	tr|F6S568|F6S568_HORSE Lymphatic vessel endothelial hyaluronan receptor 1 OS=Equus caballus OX=9796 GN=LYVE1 PE=4 SV=1	1	1	1	1	2.8	35.81	324	7.2072	26027000	6522800	0	0	12227000	6940400	0
Q9XS88;Q5Q0X5;F6S666;W8VNM5;P51459	Q9XS88;Q5Q0X5;F6S666;W8VNM5;P51459	tr|Q9XS88|Q9XS88_HORSE Insulin-like growth factor II (Fragment) OS=Equus caballus OX=9796 GN=IGF2 PE=3 SV=1;tr|Q5Q0X5|Q5Q0X5_EQUAS Insulin-like growth factor 2 (Fragment) OS=Equus asinus OX=9793 GN=Igf2 PE=2 SV=1;tr|F6S666|F6S666_HORSE Insulin like growth	5	1	1	1	25.8	7.0369	62	11.259	59827000	11661000	9532100	15364000	9531000	0	30558000
F6XXH1;F6S827	F6XXH1;F6S827	tr|F6XXH1|F6XXH1_HORSE Fms related tyrosine kinase 4 OS=Equus caballus OX=9796 GN=FLT4 PE=4 SV=1;tr|F6S827|F6S827_HORSE Fms related tyrosine kinase 4 OS=Equus caballus OX=9796 GN=FLT4 PE=3 SV=1	2	1	1	1	2.7	65.431	586	7.4041	39732000	7947900	9337400	9562500	9493700	0	0
F6SGS9	F6SGS9	tr|F6SGS9|F6SGS9_HORSE Chymotrypsin like elastase family member 1 OS=Equus caballus OX=9796 GN=CELA1 PE=3 SV=1	1	1	1	1	8.3	28.791	266	8.9215	97104000	19246000	11042000	12590000	14159000	30369000	25947000
F6SIE2	F6SIE2	tr|F6SIE2|F6SIE2_HORSE Intercellular adhesion molecule 3 OS=Equus caballus OX=9796 GN=ICAM3 PE=4 SV=1	1	2	2	2	4.7	55.404	510	12.518	30220000	0	0	10034000	0	0	0
F6SJK9;F6SQQ0;F6WDW3;F6SS14;F6PJX6;F6ZEQ3;F6Z000;F7AFB5;F6ZNL2;F6QVE6	F6SJK9;F6SQQ0;F6WDW3;F6SS14	tr|F6SJK9|F6SJK9_HORSE Uncharacterized protein OS=Equus caballus OX=9796 PE=3 SV=1;tr|F6SQQ0|F6SQQ0_HORSE Uncharacterized protein OS=Equus caballus OX=9796 PE=3 SV=1;tr|F6WDW3|F6WDW3_HORSE Uncharacterized protein OS=Equus caballus OX=9796 PE=3 SV=1;tr|F6SS	10	9	9	6	21.1	39.152	346	118.46	1008500000	122920000	76529000	74525000	500280000	156490000	106730000
F6SP11	F6SP11	tr|F6SP11|F6SP11_HORSE Uncharacterized protein OS=Equus caballus OX=9796 PE=4 SV=1	1	7	2	2	91.5	10.98	106	33.284	7022700000	868360000	1749000000	596740000	1844900000	752970000	739710000
F6SP74	F6SP74	tr|F6SP74|F6SP74_HORSE Complement factor properdin OS=Equus caballus OX=9796 GN=CFP PE=4 SV=1	1	13	13	13	32.7	50.667	465	106.85	4711600000	725460000	727980000	809840000	881570000	1003100000	585900000
F6SR87	F6SR87	tr|F6SR87|F6SR87_HORSE Protein Z, vitamin K dependent plasma glycoprotein OS=Equus caballus OX=9796 GN=PROZ PE=3 SV=1	1	4	4	4	9.9	42.935	385	25.028	464990000	84908000	82579000	75219000	105260000	100120000	0
F6SUC3	F6SUC3	tr|F6SUC3|F6SUC3_HORSE Myosin heavy chain 3 OS=Equus caballus OX=9796 GN=MYH3 PE=3 SV=1	1	10	2	2	5.9	222.9	1933	14.788	9199600	0	7561600	0	0	0	0
F6SUL8;K9KCI0	F6SUL8;K9KCI0	tr|F6SUL8|F6SUL8_HORSE Multiple inositol-polyphosphate phosphatase 1 OS=Equus caballus OX=9796 GN=MINPP1 PE=3 SV=1;tr|K9KCI0|K9KCI0_HORSE Multiple inositol polyphosphate phosphatase 1-like protein (Fragment) OS=Equus caballus OX=9796 PE=2 SV=1	2	3	3	3	7.8	55.397	488	18.631	132010000	22773000	22039000	19050000	25114000	27730000	17384000
F6SUS2	F6SUS2	tr|F6SUS2|F6SUS2_HORSE Serpin family A member 10 OS=Equus caballus OX=9796 GN=SERPINA10 PE=3 SV=1	1	5	5	5	20.7	42.765	377	99.408	649850000	112090000	61600000	68226000	122680000	162240000	217470000
F6SVM0;F6SV16	F6SVM0;F6SV16	tr|F6SVM0|F6SVM0_HORSE FRY like transcription coactivator OS=Equus caballus OX=9796 GN=FRYL PE=4 SV=1;tr|F6SV16|F6SV16_HORSE FRY like transcription coactivator OS=Equus caballus OX=9796 GN=FRYL PE=4 SV=1	2	1	1	1	0.4	303.1	2698	6.8621	485880000	77458000	43685000	86452000	154450000	117120000	0
F6SX98	F6SX98	tr|F6SX98|F6SX98_HORSE Fructose-bisphosphate aldolase OS=Equus caballus OX=9796 GN=ALDOA PE=3 SV=1	1	3	3	3	10	41.17	381	20.89	85340000	11813000	24100000	14412000	11817000	0	42346000
F6T0P6	F6T0P6	tr|F6T0P6|F6T0P6_HORSE GC, vitamin D binding protein OS=Equus caballus OX=9796 GN=GC PE=4 SV=1	1	24	24	24	57.2	52.863	474	323.31	96414000000	12163000000	16797000000	15801000000	17152000000	19429000000	31037000000
F6T3E4	F6T3E4	tr|F6T3E4|F6T3E4_HORSE Coagulation factor XI OS=Equus caballus OX=9796 GN=F11 PE=3 SV=1	1	5	5	5	7.4	70.288	625	61.805	228760000	28695000	27344000	34828000	53607000	43482000	33104000
F6T3Y8;F7A5E3;K9KF76;F7AHF3;F6ZGE4;Q95MC4	F6T3Y8;F7A5E3	tr|F6T3Y8|F6T3Y8_HORSE Actin, cytoplasmic 1 OS=Equus caballus OX=9796 GN=ACTB PE=3 SV=1;tr|F7A5E3|F7A5E3_HORSE Actin gamma 1 OS=Equus caballus OX=9796 GN=ACTG1 PE=3 SV=1	6	10	1	1	36.7	40.673	365	15.543	125820000	29432000	25918000	19564000	20503000	22240000	0
F6T592	F6T592	tr|F6T592|F6T592_HORSE MutL homolog 3 OS=Equus caballus OX=9796 GN=MLH3 PE=4 SV=1	1	2	2	2	1.9	163.47	1453	10.395	2453900000	324060000	1077000000	38003000	495830000	309490000	218430000
F6T7X3;F7DLT3	F6T7X3;F7DLT3	tr|F6T7X3|F6T7X3_HORSE Amine oxidase OS=Equus caballus OX=9796 GN=AOC3 PE=3 SV=1;tr|F7DLT3|F7DLT3_HORSE Amine oxidase OS=Equus caballus OX=9796 GN=LOC100065718 PE=3 SV=1	2	5	5	5	11.4	84.744	763	63.336	931710000	175790000	116160000	162430000	173860000	147410000	129640000
F6T962	F6T962	tr|F6T962|F6T962_HORSE EGF containing fibulin extracellular matrix protein 2 OS=Equus caballus OX=9796 GN=EFEMP2 PE=4 SV=1	1	2	2	2	6.5	49.439	443	13.963	39790000	15223000	10358000	7837700	0	0	0
F6TDH5	F6TDH5	tr|F6TDH5|F6TDH5_HORSE Coagulation factor X OS=Equus caballus OX=9796 GN=F10 PE=3 SV=1	1	5	5	5	13.3	53.252	481	42.894	758550000	96779000	98395000	136130000	125970000	155400000	175980000
K9KEF9;F6TIB2	K9KEF9;F6TIB2	tr|K9KEF9|K9KEF9_HORSE Dipeptidyl-peptidase 1-like protein (Fragment) OS=Equus caballus OX=9796 PE=2 SV=1;tr|F6TIB2|F6TIB2_HORSE Cathepsin C OS=Equus caballus OX=9796 GN=CTSC PE=3 SV=1	2	1	1	1	2.8	40.017	356	7.7955	33695000	0	19043000	6243900	0	5490200	0
F6TMF6	F6TMF6	tr|F6TMF6|F6TMF6_HORSE Prenylcysteine oxidase 1 OS=Equus caballus OX=9796 GN=PCYOX1 PE=4 SV=1	1	1	1	1	2.7	46.608	406	6.6294	20310000	0	10579000	4853100	0	3267600	0
F6TNR4;F6TVT0	F6TNR4;F6TVT0	tr|F6TNR4|F6TNR4_HORSE ABI family member 3 binding protein OS=Equus caballus OX=9796 GN=ABI3BP PE=4 SV=1;tr|F6TVT0|F6TVT0_HORSE ABI family member 3 binding protein OS=Equus caballus OX=9796 GN=ABI3BP PE=4 SV=1	2	3	3	3	4.7	89.925	823	18.46	174750000	17607000	31709000	35336000	23915000	40989000	18345000
K9KG63;K9K252;F6Z5C4;L7MRJ5;F7BJZ4;F6TZ87	K9KG63;K9K252;F6Z5C4;L7MRJ5;F7BJZ4;F6TZ87	tr|K9KG63|K9KG63_HORSE Calmodulin-like protein (Fragment) OS=Equus caballus OX=9796 PE=2 SV=1;tr|K9K252|K9K252_HORSE Calmodulin-like protein (Fragment) OS=Equus caballus OX=9796 PE=2 SV=1;tr|F6Z5C4|F6Z5C4_HORSE Uncharacterized protein OS=Equus caballus OX=	6	1	1	1	10.2	10.146	88	6.6624	15280000	0	0	7641000	7710100	0	0
F6U101	F6U101	tr|F6U101|F6U101_HORSE Uncharacterized protein OS=Equus caballus OX=9796 PE=4 SV=1	1	1	1	1	21	7.3515	62	-2	170440000	0	61022000	78069000	0	0	35514000
F6U1J0	F6U1J0	tr|F6U1J0|F6U1J0_HORSE Uncharacterized protein OS=Equus caballus OX=9796 PE=4 SV=1	1	10	1	1	21.5	46.559	405	11.63	3449500000	653030000	573150000	663830000	602480000	682490000	207490000
Q9BG80;F6U3D3;Q9N2C3	Q9BG80;F6U3D3	tr|Q9BG80|Q9BG80_HORSE Cartilage oligomeric matrix protein OS=Equus caballus OX=9796 GN=COMP PE=2 SV=1;tr|F6U3D3|F6U3D3_HORSE Uncharacterized protein OS=Equus caballus OX=9796 GN=COMP PE=4 SV=1	3	6	6	6	11.9	82.161	755	38.487	147850000	20500000	16190000	42405000	44868000	10563000	9893000
F6U471;F6U418	F6U471;F6U418	tr|F6U471|F6U471_HORSE Ubiquitin protein ligase E3 component n-recognin 2 OS=Equus caballus OX=9796 GN=UBR2 PE=4 SV=1;tr|F6U418|F6U418_HORSE Ubiquitin protein ligase E3 component n-recognin 2 OS=Equus caballus OX=9796 GN=UBR2 PE=4 SV=1	2	1	1	1	0.8	200.32	1756	-2	98002000	18370000	18520000	21404000	15220000	19867000	0
F6UEG9	F6UEG9	tr|F6UEG9|F6UEG9_HORSE Apolipoprotein M OS=Equus caballus OX=9796 GN=APOM PE=4 SV=1	1	7	7	7	37.8	21.389	188	70.43	1151900000	206940000	256450000	239500000	201510000	193930000	150320000
F6UEI7	F6UEI7	tr|F6UEI7|F6UEI7_HORSE Uncharacterized protein OS=Equus caballus OX=9796 PE=4 SV=1	1	1	1	1	2.3	68.967	601	6.7871	8321900	0	6840200	0	0	0	0
F6UF75	F6UF75	tr|F6UF75|F6UF75_HORSE Protein S100 OS=Equus caballus OX=9796 GN=S100A4 PE=3 SV=1	1	2	2	2	18.8	11.76	101	11.463	104090000	0	14090000	29222000	16925000	20923000	13533000
P48770;F6UFT2	P48770;F6UFT2	sp|P48770|CO9_HORSE Complement component C9 OS=Equus caballus OX=9796 GN=C9 PE=2 SV=1;tr|F6UFT2|F6UFT2_HORSE Complement component C9 OS=Equus caballus OX=9796 GN=C9 PE=4 SV=1	2	14	14	14	27.2	62.014	547	210.81	5573000000	1084500000	988300000	877050000	1014100000	864530000	772140000
F6UGN9	F6UGN9	tr|F6UGN9|F6UGN9_HORSE NLR family member X1 OS=Equus caballus OX=9796 GN=NLRX1 PE=4 SV=1	1	1	1	1	1.4	107.69	975	-2	0	0	0	0	0	0	0
F6UHF2	F6UHF2	tr|F6UHF2|F6UHF2_HORSE Uncharacterized protein OS=Equus caballus OX=9796 PE=4 SV=1	1	16	4	1	26.4	74.272	659	79.834	8074300000	1860800000	933680000	1013500000	1433400000	1323200000	2550100000
F6UL68	F6UL68	tr|F6UL68|F6UL68_HORSE Transthyretin OS=Equus caballus OX=9796 GN=TTR PE=3 SV=1	1	3	3	3	23.1	15.862	147	21.508	1090700000	208230000	247680000	167250000	271280000	198840000	53563000
F6USP9;P80010;Q9TV90	F6USP9	tr|F6USP9|F6USP9_HORSE Plasminogen OS=Equus caballus OX=9796 GN=PLG PE=3 SV=1	3	41	41	41	53.9	91.714	817	323.31	74133000000	13237000000	13953000000	13502000000	12852000000	12725000000	10909000000
F6UZH0;P04365	F6UZH0;P04365	tr|F6UZH0|F6UZH0_HORSE Alpha-1-microglobulin/bikunin precursor OS=Equus caballus OX=9796 GN=AMBP PE=4 SV=1;sp|P04365|IATR_HORSE Inter-alpha-trypsin inhibitor (Fragment) OS=Equus caballus OX=9796 PE=1 SV=2	2	10	10	10	31.8	39.01	352	261.33	25606000000	4736300000	4736400000	4342400000	4434100000	4196400000	4419400000
F6UZI2	F6UZI2	tr|F6UZI2|F6UZI2_HORSE Coagulation factor XIII A chain OS=Equus caballus OX=9796 GN=F13A1 PE=4 SV=1	1	8	8	8	11.4	83.712	739	57.023	1026800000	148300000	235820000	153090000	211060000	169870000	129950000
F6V3X9	F6V3X9	tr|F6V3X9|F6V3X9_HORSE Uncharacterized protein OS=Equus caballus OX=9796 PE=4 SV=1	1	2	2	2	2.5	108.99	966	11.584	15982000	0	0	6213800	0	0	0
F6V881	F6V881	tr|F6V881|F6V881_HORSE Vitronectin OS=Equus caballus OX=9796 GN=VTN PE=4 SV=1	1	9	9	9	19.9	54.236	478	113.56	6743300000	1079900000	1229400000	994410000	1219700000	1230500000	1285300000
F6VB94;F6UMQ4	F6VB94;F6UMQ4	tr|F6VB94|F6VB94_HORSE Transforming growth factor beta induced OS=Equus caballus OX=9796 GN=TGFBI PE=4 SV=1;tr|F6UMQ4|F6UMQ4_HORSE Transforming growth factor beta induced OS=Equus caballus OX=9796 GN=TGFBI PE=4 SV=1	2	6	6	6	10.5	72.582	666	38.581	372430000	74070000	57817000	79448000	70847000	46761000	38196000
F6VC90	F6VC90	tr|F6VC90|F6VC90_HORSE Uncharacterized protein OS=Equus caballus OX=9796 PE=4 SV=1	1	3	2	2	34	10.824	100	37.721	144340000	0	0	47613000	34139000	45601000	102280000
F6VJR6	F6VJR6	tr|F6VJR6|F6VJR6_HORSE Alpha-1B-glycoprotein OS=Equus caballus OX=9796 GN=A1BG PE=4 SV=1	1	14	14	14	32	54.08	500	323.31	100990000000	15177000000	17494000000	16420000000	15785000000	18852000000	28418000000
F6VJV9	F6VJV9	tr|F6VJV9|F6VJV9_HORSE Uncharacterized protein OS=Equus caballus OX=9796 PE=4 SV=1	1	2	1	1	25.8	10.389	97	18.793	18360000	15140000	0	0	0	0	0
Q5XWB8;F6VK89;Q9TTT3	Q5XWB8;F6VK89;Q9TTT3	tr|Q5XWB8|Q5XWB8_HORSE LPS receptor (Fragment) OS=Equus caballus OX=9796 GN=CD14 PE=4 SV=1;tr|F6VK89|F6VK89_HORSE CD14 molecule OS=Equus caballus OX=9796 GN=CD14 PE=4 SV=1;tr|Q9TTT3|Q9TTT3_HORSE Monocyte differentiation antigen CD14 OS=Equus caballus OX=97	3	1	1	1	2.8	37.949	357	11.395	71518000	13433000	12344000	15959000	10691000	12833000	9220500
F6VN96	F6VN96	tr|F6VN96|F6VN96_HORSE Cadherin 13 OS=Equus caballus OX=9796 GN=CDH13 PE=4 SV=1	1	1	1	1	1.7	76.386	696	6.9363	24063000	12587000	0	0	8798800	0	0
F6VZ73	F6VZ73	tr|F6VZ73|F6VZ73_HORSE Hyaluronan binding protein 2 OS=Equus caballus OX=9796 GN=HABP2 PE=3 SV=1	1	6	6	6	19.3	58.356	523	65.165	1064900000	187260000	189800000	154880000	200440000	212390000	123910000
F6W1N4;F6W2K5	F6W1N4;F6W2K5	tr|F6W1N4|F6W1N4_HORSE Uncharacterized protein OS=Equus caballus OX=9796 GN=PIGR PE=4 SV=1;tr|F6W2K5|F6W2K5_HORSE Uncharacterized protein OS=Equus caballus OX=9796 GN=PIGR PE=4 SV=1	2	3	3	3	5	83.003	762	21.42	236990000	38311000	45458000	43547000	55235000	25247000	18370000
F6W2Y1	F6W2Y1	tr|F6W2Y1|F6W2Y1_HORSE Fibrinogen gamma chain OS=Equus caballus OX=9796 GN=FGG PE=4 SV=1	1	8	8	8	21.5	49.795	437	52.113	388270000	222440000	24834000	8336800	40508000	15732000	8250500
F6W4R2	F6W4R2	tr|F6W4R2|F6W4R2_HORSE Angiotensinogen OS=Equus caballus OX=9796 GN=AGT PE=3 SV=1	1	13	13	13	30.9	52.926	485	111.99	5988900000	908450000	923810000	928980000	1250700000	1137200000	1318700000
F6W7V0;F6XTV3;F6YKZ7;F6WKL7;F6XWG3;F6S8W6;F6VE52;F7C210	F6W7V0;F6XTV3;F6YKZ7;F6WKL7;F6XWG3;F6S8W6	tr|F6W7V0|F6W7V0_HORSE Keratin 5 OS=Equus caballus OX=9796 GN=KRT5 PE=3 SV=1;tr|F6XTV3|F6XTV3_HORSE Uncharacterized protein OS=Equus caballus OX=9796 PE=3 SV=1;tr|F6YKZ7|F6YKZ7_HORSE Uncharacterized protein OS=Equus caballus OX=9796 PE=3 SV=1;tr|F6WKL7|F6W	8	3	3	2	3.7	62.435	593	36.75	259480000	30252000	20914000	0	176970000	0	45197000
F6WA57;K9KEC7;F7AGA5;F7C0E6	F6WA57;K9KEC7	tr|F6WA57|F6WA57_HORSE Lymphocyte cytosolic protein 1 OS=Equus caballus OX=9796 GN=LCP1 PE=4 SV=1;tr|K9KEC7|K9KEC7_HORSE Plastin-2-like protein (Fragment) OS=Equus caballus OX=9796 PE=2 SV=1	4	20	20	20	35.8	70.347	628	153.75	1546000000	364550000	266100000	293890000	224620000	192330000	113580000
F6WE78	F6WE78	tr|F6WE78|F6WE78_HORSE Dickkopf WNT signaling pathway inhibitor 3 OS=Equus caballus OX=9796 GN=DKK3 PE=4 SV=1	1	2	2	2	9.3	35.497	324	13.333	57409000	14498000	8544700	17550000	6234300	7890900	0
F6WPQ1	F6WPQ1	tr|F6WPQ1|F6WPQ1_HORSE Uncharacterized protein OS=Equus caballus OX=9796 GN=GOLGB1 PE=4 SV=1	1	2	2	2	0.8	375.57	3258	11.204	424420000	78139000	65844000	72229000	129440000	64213000	0
F6WZ69	F6WZ69	tr|F6WZ69|F6WZ69_HORSE Procollagen C-endopeptidase enhancer OS=Equus caballus OX=9796 GN=PCOLCE PE=4 SV=1	1	2	2	2	5.4	48.597	459	11.389	49451000	9413100	0	12466000	14040000	13165000	0
F6WZA8	F6WZA8	tr|F6WZA8|F6WZA8_HORSE Carboxypeptidase N subunit 1 OS=Equus caballus OX=9796 GN=CPN1 PE=4 SV=1	1	8	8	8	26.3	44.192	384	67.383	1382400000	210380000	265910000	220520000	237040000	249250000	220080000
F6X1I8	F6X1I8	tr|F6X1I8|F6X1I8_HORSE Hemopexin OS=Equus caballus OX=9796 GN=HPX PE=3 SV=1	1	21	21	21	60.8	51.357	462	323.31	111750000000	16835000000	18072000000	18501000000	19699000000	21576000000	24920000000
F6X449	F6X449	tr|F6X449|F6X449_HORSE Serpin family F member 2 OS=Equus caballus OX=9796 GN=SERPINF2 PE=3 SV=1	1	16	16	16	28.3	54.629	491	203.01	8775000000	1224800000	1225700000	1451500000	1927400000	1877100000	1734900000
F6X667;Q28380	F6X667;Q28380	tr|F6X667|F6X667_HORSE Vitamin K-dependent protein C OS=Equus caballus OX=9796 GN=PROC PE=3 SV=1;sp|Q28380|PROC_HORSE Vitamin K-dependent protein C (Fragment) OS=Equus caballus OX=9796 GN=PROC PE=2 SV=1	2	8	8	8	20.5	51.231	459	93.993	1485500000	298160000	343360000	184640000	267120000	216380000	100660000
F6XEB4	F6XEB4	tr|F6XEB4|F6XEB4_HORSE Tyrosine 3-monooxygenase/tryptophan 5-monooxygenase activation protein zeta OS=Equus caballus OX=9796 GN=YWHAZ PE=3 SV=1	1	1	1	1	5.7	27.745	245	7.5802	11488000	0	0	11595000	0	0	0
F6XGG1	F6XGG1	tr|F6XGG1|F6XGG1_HORSE Uncharacterized protein OS=Equus caballus OX=9796 PE=4 SV=1	1	2	2	1	19	12.473	116	7.4917	5799900000	875470000	758210000	1183700000	1568800000	1116400000	423430000
F6XM13	F6XM13	tr|F6XM13|F6XM13_HORSE Apolipoprotein D OS=Equus caballus OX=9796 GN=APOD PE=3 SV=1	1	3	3	3	18.3	24.185	213	38.312	15128000000	1948300000	1983900000	2354000000	2839700000	3013100000	4316800000
F6XSF7;REV__K9KF47	F6XSF7	tr|F6XSF7|F6XSF7_HORSE Uncharacterized protein OS=Equus caballus OX=9796 GN=LOC100059239 PE=4 SV=1	2	75	75	75	51.9	193.02	1750	323.31	94908000000	16415000000	16566000000	13979000000	17505000000	17182000000	17628000000
F6XWM5	F6XWM5	tr|F6XWM5|F6XWM5_HORSE Haptoglobin OS=Equus caballus OX=9796 PE=3 SV=1	1	23	23	23	65.9	38.334	346	323.31	561850000000	90698000000	96949000000	101040000000	100640000000	110280000000	141280000000
F6XYB5	F6XYB5	tr|F6XYB5|F6XYB5_HORSE Charged multivesicular body protein 4A OS=Equus caballus OX=9796 GN=CHMP4A PE=3 SV=1	1	1	1	1	3.6	22.106	194	6.7868	490890000	85083000	124600000	0	117510000	139770000	0
F6Y0C1;REV__F6PNN8	F6Y0C1	tr|F6Y0C1|F6Y0C1_HORSE Complement C8 gamma chain OS=Equus caballus OX=9796 GN=C8G PE=3 SV=1	2	6	6	6	24.4	22.356	201	41.45	1239700000	246520000	228350000	189970000	220190000	222080000	140890000
F6Y0D9	F6Y0D9	tr|F6Y0D9|F6Y0D9_HORSE Cadherin 1 OS=Equus caballus OX=9796 GN=CDH1 PE=4 SV=1	1	1	1	1	2.9	88.774	801	7.1686	59231000	0	10148000	18227000	14167000	13320000	8780600
F6Y2H3;F6Y2V7	F6Y2H3;F6Y2V7	tr|F6Y2H3|F6Y2H3_HORSE Peptidase D OS=Equus caballus OX=9796 GN=PEPD PE=3 SV=1;tr|F6Y2V7|F6Y2V7_HORSE Peptidase D OS=Equus caballus OX=9796 GN=PEPD PE=3 SV=1	2	5	5	5	12.2	54.827	492	39.456	430160000	80256000	89782000	75402000	59536000	52675000	48340000
F6Y950	F6Y950	tr|F6Y950|F6Y950_HORSE Chromosome 2 C4orf33 homolog OS=Equus caballus OX=9796 GN=C2H4orf33 PE=4 SV=1	1	1	1	1	6.5	23.394	199	6.7768	424560000	81368000	96639000	62266000	57717000	48534000	40532000
F6YCW8;F6YE73;F6Z5E1;G5CW75;Q7YQQ6	F6YCW8;F6YE73	tr|F6YCW8|F6YCW8_HORSE Apolipoprotein B OS=Equus caballus OX=9796 GN=APOB PE=4 SV=1;tr|F6YE73|F6YE73_HORSE Apolipoprotein B OS=Equus caballus OX=9796 GN=APOB PE=4 SV=1	5	102	102	102	25.1	511.24	4517	323.31	24873000000	3594900000	4533300000	4045300000	4862600000	4124400000	4586100000
F6YDQ9	F6YDQ9	tr|F6YDQ9|F6YDQ9_HORSE Ring finger protein 167 OS=Equus caballus OX=9796 GN=RNF167 PE=4 SV=1	1	1	1	1	2	38.065	349	6.8816	552410000	119650000	53825000	105240000	156130000	103410000	0
Q9N1V8;F6YG82	Q9N1V8;F6YG82	tr|Q9N1V8|Q9N1V8_HORSE 78 kDa glucose-regulated protein (Fragment) OS=Equus caballus OX=9796 GN=GRP78 PE=3 SV=1;tr|F6YG82|F6YG82_HORSE Endoplasmic reticulum chaperone BiP OS=Equus caballus OX=9796 GN=HSPA5 PE=3 SV=1	2	2	2	2	27.3	11.027	99	15.103	93141000	15992000	12526000	19664000	29387000	10369000	0
F6YGF7;F6YMD9	F6YGF7;F6YMD9	tr|F6YGF7|F6YGF7_HORSE Microtubule-actin crosslinking factor 1 OS=Equus caballus OX=9796 GN=MACF1 PE=4 SV=1;tr|F6YMD9|F6YMD9_HORSE Microtubule-actin crosslinking factor 1 OS=Equus caballus OX=9796 GN=MACF1 PE=4 SV=1	2	1	1	1	0.3	611.47	5349	7.6712	1038800000	215140000	233050000	157700000	234770000	192860000	122230000
F7ATL5;F6YIA9;F6ZXQ2;F6W8W3;F7DML0;F6Z8D6;F7DL86;F6VY00;F6UU86;F6ZTT5;F6VDK7;F7CDG2;F6TTN2;F7DNA3;F6QSZ1;F6ZYG9;F6VZ15;F6Q1M4;F6SKY2	F7ATL5;F6YIA9;F6ZXQ2;F6W8W3;F7DML0;F6Z8D6	tr|F7ATL5|F7ATL5_HORSE Keratin 14 OS=Equus caballus OX=9796 GN=KRT14 PE=3 SV=1;tr|F6YIA9|F6YIA9_HORSE Uncharacterized protein OS=Equus caballus OX=9796 GN=KRT17 PE=3 SV=1;tr|F6ZXQ2|F6ZXQ2_HORSE Uncharacterized protein OS=Equus caballus OX=9796 PE=3 SV=1;tr	19	4	1	1	8.2	41.036	354	7.8028	21603000	0	0	0	17373000	4984600	0
F6YQL3	F6YQL3	tr|F6YQL3|F6YQL3_HORSE Complement C6 OS=Equus caballus OX=9796 GN=C6 PE=4 SV=1	1	16	16	16	19.2	105.21	934	129.37	2011000000	339760000	317100000	259640000	362470000	379050000	334020000
F6YR34	F6YR34	tr|F6YR34|F6YR34_HORSE Thrombospondin 1 OS=Equus caballus OX=9796 GN=THBS1 PE=4 SV=1	1	20	20	20	21.1	129.56	1170	196.03	1479300000	296040000	391950000	605690000	0	13020000	46764000
F6YT40;F6YY39	F6YT40;F6YY39	tr|F6YT40|F6YT40_HORSE Rho guanine nucleotide exchange factor 40 OS=Equus caballus OX=9796 GN=ARHGEF40 PE=4 SV=1;tr|F6YY39|F6YY39_HORSE Rho guanine nucleotide exchange factor 40 OS=Equus caballus OX=9796 GN=ARHGEF40 PE=4 SV=1	2	1	1	1	0.6	158.84	1463	6.5649	588480000	138690000	92072000	86507000	126860000	82857000	83140000
O77693;Q0QET0;Q9TUX5;F6YV40	O77693;Q0QET0;Q9TUX5;F6YV40	tr|O77693|O77693_HORSE Glyceraldehyde-3-phosphate dehydrogenase (Fragment) OS=Equus caballus OX=9796 GN=G3PDH PE=2 SV=1;tr|Q0QET0|Q0QET0_HORSE Glyceraldehyde-3-phosphate dehydrogenase (Fragment) OS=Equus caballus OX=9796 GN=GAPDH PE=2 SV=1;tr|Q9TUX5|Q9TUX5	4	1	1	1	10.2	14.601	137	6.878	14816000	0	12178000	0	0	0	0
F6YWC0	F6YWC0	tr|F6YWC0|F6YWC0_HORSE Uncharacterized protein OS=Equus caballus OX=9796 PE=4 SV=1	1	3	3	3	16.5	17.712	158	17.726	504430000	110300000	109840000	98567000	105340000	31297000	30828000
Q4W447;F6YXS1	Q4W447;F6YXS1	tr|Q4W447|Q4W447_HORSE Macrophage colony stimulating factor I receptor OS=Equus caballus OX=9796 GN=csf1R PE=3 SV=1;tr|F6YXS1|F6YXS1_HORSE Uncharacterized protein OS=Equus caballus OX=9796 GN=CSF1R PE=3 SV=1	2	4	4	4	4.6	107.2	968	34.339	351790000	67995000	61054000	61329000	80243000	51074000	0
F6YZK3	F6YZK3	tr|F6YZK3|F6YZK3_HORSE Uncharacterized protein OS=Equus caballus OX=9796 PE=4 SV=1	1	1	1	1	7.8	12.672	115	7.3814	563270000	147890000	135350000	65076000	73558000	66170000	82049000
F6Z041	F6Z041	tr|F6Z041|F6Z041_HORSE Apolipoprotein H OS=Equus caballus OX=9796 GN=APOH PE=4 SV=1	1	13	13	13	40.9	38.536	345	293.36	45774000000	8324300000	9473700000	6689700000	8172600000	8091100000	5499500000
F6Z129	F6Z129	tr|F6Z129|F6Z129_HORSE Vanin 1 OS=Equus caballus OX=9796 GN=VNN1 PE=4 SV=1	1	6	6	6	14.5	57.516	516	148.23	3240600000	482040000	596120000	566480000	676150000	632850000	368500000
F6Z2L5	F6Z2L5	tr|F6Z2L5|F6Z2L5_HORSE Apolipoprotein A1 OS=Equus caballus OX=9796 GN=APOA1 PE=3 SV=1	1	25	25	25	69.2	30.33	266	323.31	632150000000	86438000000	100500000000	90877000000	103830000000	125000000000	239260000000
F6Z352	F6Z352	tr|F6Z352|F6Z352_HORSE Protein S OS=Equus caballus OX=9796 GN=PROS1 PE=4 SV=1	1	14	14	14	23.7	72.233	649	96.412	3205500000	522680000	627860000	579030000	626080000	511780000	347670000
F6Z5L1	F6Z5L1	tr|F6Z5L1|F6Z5L1_HORSE Complement C1r OS=Equus caballus OX=9796 GN=C1R PE=3 SV=1	1	18	18	17	33.9	80.609	705	217.95	5921100000	1151800000	922510000	1000100000	1175300000	1103300000	845450000
F7BQX4;F7BR00;F6ZCC8;Q28390	F7BQX4;F7BR00;F6ZCC8;Q28390	tr|F7BQX4|F7BQX4_HORSE Peptidylglycine alpha-amidating monooxygenase OS=Equus caballus OX=9796 GN=PAM PE=4 SV=1;tr|F7BR00|F7BR00_HORSE Peptidylglycine alpha-amidating monooxygenase OS=Equus caballus OX=9796 GN=PAM PE=4 SV=1;tr|F6ZCC8|F6ZCC8_HORSE Peptidylg	4	2	2	2	3	108.43	973	10.921	37587000	8966400	12138000	0	0	12298000	0
F7BSN5;F6ZD61	F7BSN5;F6ZD61	tr|F7BSN5|F7BSN5_HORSE Uncharacterized protein OS=Equus caballus OX=9796 PE=4 SV=1;tr|F6ZD61|F6ZD61_HORSE Uncharacterized protein OS=Equus caballus OX=9796 PE=4 SV=1	2	2	1	1	7.6	59.264	536	36.48	415000000	54144000	51123000	54180000	82727000	102940000	129740000
F6ZEH8;Q9TQV8;Q9TQV1;Q9TQV7;Q9TQR4;Q9N1F7;Q7JJ09;O97977;Q9TQW7;Q71UB5;O97966;O97678;Q9TQU2;Q9TQU1;Q7JJ05;Q71UC7;O97978;Q9TQR7;Q9TQR3	F6ZEH8	tr|F6ZEH8|F6ZEH8_HORSE Uncharacterized protein OS=Equus caballus OX=9796 PE=4 SV=1	19	44	2	0	47.1	109.13	990	19.982	39125000000	6619200000	6833400000	6485500000	7643300000	6190000000	8082400000
F6ZEJ2	F6ZEJ2	tr|F6ZEJ2|F6ZEJ2_HORSE HGF activator OS=Equus caballus OX=9796 GN=HGFAC PE=3 SV=1	1	2	2	2	7.2	55.76	511	12.245	23854000	0	11758000	9639100	0	0	0
F6ZGD1	F6ZGD1	tr|F6ZGD1|F6ZGD1_HORSE Myosin light chain 1 OS=Equus caballus OX=9796 GN=MYL1 PE=4 SV=1	1	1	1	1	5.6	15.918	143	6.8269	9712900	0	7983500	0	0	0	0
F6ZI35	F6ZI35	tr|F6ZI35|F6ZI35_HORSE Uncharacterized protein OS=Equus caballus OX=9796 PE=4 SV=1	1	16	16	16	61	26.772	236	323.31	99160000000	16078000000	15896000000	19835000000	16064000000	18138000000	17789000000
F6ZJP9	F6ZJP9	tr|F6ZJP9|F6ZJP9_HORSE Lecithin-cholesterol acyltransferase OS=Equus caballus OX=9796 GN=LCAT PE=4 SV=1	1	3	3	3	7.5	49.731	440	20.755	269180000	54560000	58826000	37323000	38047000	40735000	30175000
F6ZLR1	F6ZLR1	tr|F6ZLR1|F6ZLR1_HORSE Serpin family A member 3 OS=Equus caballus OX=9796 GN=SERPINA3 PE=3 SV=1	1	7	7	7	16.6	47.338	427	52.021	3796700000	816770000	867720000	616260000	568730000	436850000	545970000
F6ZMW3	F6ZMW3	tr|F6ZMW3|F6ZMW3_HORSE Uncharacterized protein OS=Equus caballus OX=9796 PE=4 SV=1	1	1	1	1	13.9	12.047	115	7.1979	24249000	0	4681400	12784000	4471600	0	6069000
F7D281;F6ZND8;F7AGY4;F7D5X8	F7D281;F6ZND8;F7AGY4;F7D5X8	tr|F7D281|F7D281_HORSE Uncharacterized protein OS=Equus caballus OX=9796 GN=KRT6B PE=3 SV=1;tr|F6ZND8|F6ZND8_HORSE Uncharacterized protein OS=Equus caballus OX=9796 GN=KRT6C PE=3 SV=1;tr|F7AGY4|F7AGY4_HORSE Uncharacterized protein OS=Equus caballus OX=9796	4	2	1	1	3.7	59.887	562	6.6825	153140000	38218000	14927000	16657000	45949000	25240000	12815000
F6ZR63	F6ZR63	tr|F6ZR63|F6ZR63_HORSE Uncharacterized protein OS=Equus caballus OX=9796 PE=4 SV=1	1	41	41	24	38.6	140.68	1242	323.31	64873000000	12546000000	11608000000	10416000000	11107000000	10513000000	8680300000
F6ZRF6	F6ZRF6	tr|F6ZRF6|F6ZRF6_HORSE Serpin family A member 7 OS=Equus caballus OX=9796 GN=SERPINA7 PE=3 SV=1	1	6	6	6	18.6	46.64	414	40.573	674700000	155380000	131890000	146880000	109870000	57476000	25341000
F6ZSZ5;F6ZT22;F6ZT60	F6ZSZ5;F6ZT22;F6ZT60	tr|F6ZSZ5|F6ZSZ5_HORSE Vinculin OS=Equus caballus OX=9796 GN=VCL PE=4 SV=1;tr|F6ZT22|F6ZT22_HORSE Vinculin OS=Equus caballus OX=9796 GN=VCL PE=4 SV=1;tr|F6ZT60|F6ZT60_HORSE Vinculin OS=Equus caballus OX=9796 GN=VCL PE=4 SV=1	3	8	8	8	9	116.73	1066	50.488	202620000	35516000	34378000	53950000	27863000	26885000	16723000
F6ZVH5	F6ZVH5	tr|F6ZVH5|F6ZVH5_HORSE REV3 like, DNA directed polymerase zeta catalytic subunit OS=Equus caballus OX=9796 GN=REV3L PE=4 SV=1	1	1	1	1	0.3	311.15	2766	7.0313	180450000	16132000	31962000	51709000	30774000	46986000	419550
F6ZW04	F6ZW04	tr|F6ZW04|F6ZW04_HORSE Aprataxin and PNKP like factor OS=Equus caballus OX=9796 GN=APLF PE=4 SV=1	1	1	1	1	2.4	56.627	510	6.6419	379590000	0	106150000	88067000	163190000	0	0
F7A1L2	F7A1L2	tr|F7A1L2|F7A1L2_HORSE Complement C1r subcomponent like OS=Equus caballus OX=9796 GN=C1RL PE=3 SV=1	1	3	2	2	7.5	53.203	483	13.711	106100000	17090000	12353000	21775000	23354000	20609000	15036000
F7A1W7	F7A1W7	tr|F7A1W7|F7A1W7_HORSE Apolipoprotein C2 OS=Equus caballus OX=9796 GN=APOC2 PE=4 SV=1	1	3	3	3	37.6	11.197	101	29.529	3387400000	349980000	558710000	472700000	800970000	376500000	976610000
F7A692	F7A692	tr|F7A692|F7A692_HORSE Uncharacterized protein OS=Equus caballus OX=9796 PE=4 SV=1	1	11	11	11	30.4	43.081	381	147.47	9405300000	1426500000	1493200000	1301900000	1550700000	1637000000	2161000000
F7A6V7	F7A6V7	tr|F7A6V7|F7A6V7_HORSE Heat shock protein family A (Hsp70) member 6 OS=Equus caballus OX=9796 GN=HSPA6 PE=3 SV=1	1	1	1	1	1.7	70.824	643	7.1036	10817000	0	5230300	0	4454100	0	0
F7A8N4	F7A8N4	tr|F7A8N4|F7A8N4_HORSE Glycosylphosphatidylinositol specific phospholipase D1 OS=Equus caballus OX=9796 GN=GPLD1 PE=4 SV=1	1	11	11	11	16.4	92.779	841	72.314	862680000	169390000	140070000	164280000	171170000	123430000	120300000
F7AAK7	F7AAK7	tr|F7AAK7|F7AAK7_HORSE Actin gamma 1 OS=Equus caballus OX=9796 GN=ACTG1 PE=3 SV=1	1	11	1	1	35.5	41.792	375	15.242	35277000	8412500	8849800	6829500	7541700	0	0
F7AB03;F7AS83	F7AB03;F7AS83	tr|F7AB03|F7AB03_HORSE Granulin precursor OS=Equus caballus OX=9796 GN=GRN PE=4 SV=1;tr|F7AS83|F7AS83_HORSE Granulin precursor OS=Equus caballus OX=9796 GN=GRN PE=4 SV=1	2	2	2	2	6.6	63.195	592	10.611	66959000	20436000	19218000	16347000	0	0	0
F7ABC9	F7ABC9	tr|F7ABC9|F7ABC9_HORSE Fibulin-1 OS=Equus caballus OX=9796 GN=FBLN1 PE=3 SV=1	1	14	14	14	26.5	75.446	684	138.64	2089900000	399260000	400520000	348510000	302760000	271560000	354010000
F7ABW7	F7ABW7	tr|F7ABW7|F7ABW7_HORSE Coagulation factor VII OS=Equus caballus OX=9796 GN=F7 PE=3 SV=1	1	4	4	4	8.7	50.055	446	24.896	193170000	43699000	23585000	28993000	47609000	21716000	21055000
F7AVY0;F7AE68	F7AVY0;F7AE68	tr|F7AVY0|F7AVY0_HORSE Inter-alpha-trypsin inhibitor heavy chain 3 OS=Equus caballus OX=9796 GN=ITIH3 PE=4 SV=1;tr|F7AE68|F7AE68_HORSE Inter-alpha-trypsin inhibitor heavy chain 3 OS=Equus caballus OX=9796 GN=ITIH3 PE=4 SV=1	2	10	10	10	10.4	99.506	891	100.52	4085400000	718730000	719500000	603070000	654620000	719740000	728130000
F7AED2	F7AED2	tr|F7AED2|F7AED2_HORSE Uncharacterized protein OS=Equus caballus OX=9796 GN=LOC100050100 PE=4 SV=1	1	2	2	2	9	23.181	201	12.684	15667000000	2440900000	3319800000	1772400000	3167300000	2452000000	1271800000
F7ALV0;O97508	F7ALV0;O97508	tr|F7ALV0|F7ALV0_HORSE Thioredoxin OS=Equus caballus OX=9796 GN=TXN PE=4 SV=1;sp|O97508|THIO_HORSE Thioredoxin OS=Equus caballus OX=9796 GN=TXN PE=3 SV=3	2	1	1	1	13.4	10.792	97	11.802	189060000	67623000	49118000	29545000	0	22485000	0
F7AN01	F7AN01	tr|F7AN01|F7AN01_HORSE Uncharacterized protein OS=Equus caballus OX=9796 PE=4 SV=1	1	1	1	1	9	19.443	177	9.1354	87359000	15228000	18708000	16519000	17881000	14005000	0
F7APU2;F7AU56	F7APU2;F7AU56	tr|F7APU2|F7APU2_HORSE Uncharacterized protein OS=Equus caballus OX=9796 PE=3 SV=1;tr|F7AU56|F7AU56_HORSE Uncharacterized protein OS=Equus caballus OX=9796 PE=3 SV=1	2	17	17	17	32.7	62.653	559	178.72	14780000000	2621400000	2526300000	2340500000	2841100000	2967100000	2051400000
F7ASE1;F7AWQ9	F7ASE1;F7AWQ9	tr|F7ASE1|F7ASE1_HORSE Interleukin 1 receptor accessory protein OS=Equus caballus OX=9796 GN=IL1RAP PE=4 SV=1;tr|F7AWQ9|F7AWQ9_HORSE Interleukin 1 receptor accessory protein OS=Equus caballus OX=9796 GN=IL1RAP PE=4 SV=1	2	8	8	8	12.4	66.144	574	56.207	1393000000	207500000	306440000	223310000	222260000	224870000	262540000
F7ATC2	F7ATC2	tr|F7ATC2|F7ATC2_HORSE Ribonuclease A B1 OS=Equus caballus OX=9796 GN=RNASE4 PE=3 SV=1	1	2	2	2	19	16.981	147	19.17	225950000	49153000	35765000	27388000	43332000	41260000	31559000
F7ATS5	F7ATS5	tr|F7ATS5|F7ATS5_HORSE Golgi membrane protein 1 OS=Equus caballus OX=9796 GN=GOLM1 PE=4 SV=1	1	4	4	4	12.5	41.218	368	27.943	419180000	90437000	95508000	70746000	62825000	41984000	32134000
F7AW05	F7AW05	tr|F7AW05|F7AW05_HORSE C-type lectin domain family 3 member B OS=Equus caballus OX=9796 GN=CLEC3B PE=4 SV=1	1	7	7	7	47	22.267	202	116.98	7095300000	1486700000	1535600000	1122100000	1123100000	1038700000	1027100000
F7AXF6	F7AXF6	tr|F7AXF6|F7AXF6_HORSE Complement C8 beta chain OS=Equus caballus OX=9796 GN=C8B PE=4 SV=1	1	23	23	23	42.3	66.455	584	203.21	4224100000	710970000	770620000	762570000	686030000	675720000	581510000
F7AY62	F7AY62	tr|F7AY62|F7AY62_HORSE Reticulon 4 receptor like 1 OS=Equus caballus OX=9796 GN=RTN4RL1 PE=4 SV=1	1	1	1	1	3.2	49.837	444	6.974	14069000	11602000	0	0	0	0	0
F7B3I5	F7B3I5	tr|F7B3I5|F7B3I5_HORSE Afamin OS=Equus caballus OX=9796 GN=AFM PE=4 SV=1	1	29	29	29	44.4	67.847	593	323.31	15531000000	2928200000	2254700000	2849900000	2840700000	2937400000	2798700000
F7B3M7	F7B3M7	tr|F7B3M7|F7B3M7_HORSE Uncharacterized protein OS=Equus caballus OX=9796 PE=4 SV=1	1	1	1	1	7.7	12.662	117	6.925	710050000	54570000	276930000	93236000	110760000	95219000	75321000
F7B7H8	F7B7H8	tr|F7B7H8|F7B7H8_HORSE Proteasome activator subunit 4 OS=Equus caballus OX=9796 GN=PSME4 PE=4 SV=1	1	2	2	2	2	202.72	1764	10.633	194510000	45299000	0	43978000	34388000	56987000	24475000
F7B7X0;F7AAI4;F7BP93;F6WGX6;F6SHJ8;F7A559;F7AN17	F7B7X0	tr|F7B7X0|F7B7X0_HORSE Keratin 1 OS=Equus caballus OX=9796 GN=KRT1 PE=3 SV=1	7	4	4	4	5.9	66.093	639	24.394	715600000	83238000	59859000	72145000	321280000	137630000	86600000
F7BAY6;Q95MC2;F6S4Y2;F7DX93	F7BAY6	tr|F7BAY6|F7BAY6_HORSE Serum albumin OS=Equus caballus OX=9796 GN=ALB PE=4 SV=1	4	83	83	0	87	68.372	607	323.31	3436600000000	486890000000	484440000000	606820000000	573270000000	659790000000	998900000000
F7BF31	F7BF31	tr|F7BF31|F7BF31_HORSE Uncharacterized protein OS=Equus caballus OX=9796 GN=SPI2 PE=3 SV=1	1	11	2	0	29.7	46.903	421	56.847	6906900000	858620000	837790000	1309000000	980920000	1141900000	985240000
F7BFJ1	F7BFJ1	tr|F7BFJ1|F7BFJ1_HORSE Prothrombin OS=Equus caballus OX=9796 GN=F2 PE=3 SV=1	1	25	25	25	44.9	70.466	623	323.31	46777000000	8046200000	8734700000	8027100000	7720700000	9555400000	8440800000
F7BI02	F7BI02	tr|F7BI02|F7BI02_HORSE Desmoglein 2 OS=Equus caballus OX=9796 GN=DSG2 PE=4 SV=1	1	2	2	2	2	120.27	1097	10.915	50136000	6676400	10004000	10141000	6607000	10137000	11374000
F7BK76	F7BK76	tr|F7BK76|F7BK76_HORSE Macrophage stimulating 1 OS=Equus caballus OX=9796 GN=MST1 PE=3 SV=1	1	4	4	4	7.9	80.255	711	29.804	113210000	17178000	19539000	23565000	19816000	12814000	17615000
F7BKE1;B8K250	F7BKE1;B8K250	tr|F7BKE1|F7BKE1_HORSE Serpin family F member 1 OS=Equus caballus OX=9796 GN=SERPINF1 PE=3 SV=1;tr|B8K250|B8K250_HORSE Pigment epithelium-derived factor OS=Equus caballus OX=9796 PE=2 SV=1	2	11	11	11	26.4	46.121	417	84.812	4982500000	966970000	992300000	994830000	886440000	845320000	576020000
F7BLE3;REV__F6QEJ2;REV__K9KDY6;REV__K9KB16;REV__F7CFR1;REV__F7DE24;REV__F7DG19;REV__F7CSP3	F7BLE3	tr|F7BLE3|F7BLE3_HORSE Uncharacterized protein OS=Equus caballus OX=9796 PE=4 SV=1	8	61	9	9	54.7	134.92	1215	140	24116000000	4467900000	4752200000	3791800000	3176300000	3573800000	4221900000
F7BM31	F7BM31	tr|F7BM31|F7BM31_HORSE Serpin family D member 1 OS=Equus caballus OX=9796 GN=SERPIND1 PE=3 SV=1	1	19	19	19	36.5	56.693	496	215.2	12390000000	2400800000	2044300000	2129900000	2156200000	2348900000	2243500000
F7BNQ2	F7BNQ2	tr|F7BNQ2|F7BNQ2_HORSE Complement component 4 binding protein alpha OS=Equus caballus OX=9796 GN=C4BPA PE=4 SV=1	1	24	24	23	37.5	67.446	602	323.31	41084000000	8697300000	8731200000	7098700000	5979000000	6707100000	4573100000
F7BPJ9	F7BPJ9	tr|F7BPJ9|F7BPJ9_HORSE Uncharacterized protein OS=Equus caballus OX=9796 PE=4 SV=1	1	1	1	1	4.1	32.012	269	6.7493	114440000	8665200	29666000	31056000	10044000	29606000	7383100
F7BQD6	F7BQD6	tr|F7BQD6|F7BQD6_HORSE Complement C1s OS=Equus caballus OX=9796 GN=C1S PE=3 SV=1	1	18	18	17	35.5	77.569	695	323.31	5874800000	1077500000	920330000	1023100000	1016600000	1051300000	1342400000
F7BSX5;F2VYZ0;Q0R0D7;D9MNN2;D9MNN5;F2VYZ1;Q860N8;Q30482;Q860N7;F2VYY8;Q861K5;Q861M0;Q861K3;Q0R0C0;B2X062;B2X055;D9MNN4;F6XUF3;F2VYY0;Q30485;F2VYY9;H9GZU6;F6XUA3;F2VYZ2;Q861M7;Q861J5;Q861L9;Q861J8;Q861J7;Q861M8;Q861L8;Q861L7;Q861L6;Q861L5;Q861L4;Q861J9;F6XA91;F7C2F9;Q0R0B8;Q0R0B6;Q0R0C9;B2X058;D9MNN6;Q30486;F6RHP4;Q38RB4;F6WCX4;F6RPN5;F7CUU6;Q9XRL2;Q9XRL1;Q9XRL3;Q861K4;Q861K0;Q861K6;Q0R0B7;F7E2N0;…	F7BSX5;F2VYZ0	tr|F7BSX5|F7BSX5_HORSE Uncharacterized protein OS=Equus caballus OX=9796 PE=3 SV=1;tr|F2VYZ0|F2VYZ0_EQUAS MHC class I antigen (Fragment) OS=Equus asinus OX=9793 GN=Eqas-N PE=2 SV=1	67	11	11	2	34.6	42.881	387	244.77	14769000000	2634700000	1904600000	2190400000	2123700000	2838700000	4275300000
F7BTW7;F7E454;F7CJG3	F7BTW7;F7E454;F7CJG3	tr|F7BTW7|F7BTW7_HORSE Uncharacterized protein OS=Equus caballus OX=9796 GN=LOC100060539 PE=4 SV=1;tr|F7E454|F7E454_HORSE Uncharacterized protein OS=Equus caballus OX=9796 GN=LOC100060539 PE=4 SV=1;tr|F7CJG3|F7CJG3_HORSE Uncharacterized protein OS=Equus ca	3	91	91	37	60.1	185.98	1664	323.31	286970000000	48288000000	55554000000	48177000000	45845000000	48632000000	44494000000
F7BUV8	F7BUV8	tr|F7BUV8|F7BUV8_HORSE Adiponectin A OS=Equus caballus OX=9796 GN=C1QB PE=4 SV=1	1	5	5	5	20.6	26.538	252	38.261	2252400000	442280000	394600000	379450000	413330000	389710000	356430000
O19010;F7BWJ9	O19010;F7BWJ9	sp|O19010|CRIS3_HORSE Cysteine-rich secretory protein 3 OS=Equus caballus OX=9796 GN=CRISP3 PE=1 SV=1;tr|F7BWJ9|F7BWJ9_HORSE Cysteine-rich secretory protein 3 OS=Equus caballus OX=9796 GN=CRISP3 PE=3 SV=1	2	2	2	2	8.6	27.308	245	11.62	164780000	25896000	33615000	28116000	31252000	31706000	23286000
F7BXD8;F7BCV8;F7BDB0	F7BXD8	tr|F7BXD8|F7BXD8_HORSE CD5 molecule like OS=Equus caballus OX=9796 GN=CD5L PE=4 SV=1	3	11	11	11	30	36.39	330	122.55	9948000000	1445500000	1819800000	2291900000	1777800000	1776600000	843130000
F7C0D2	F7C0D2	tr|F7C0D2|F7C0D2_HORSE Lipopolysaccharide binding protein OS=Equus caballus OX=9796 GN=LBP PE=4 SV=1	1	3	3	3	7.3	53.314	481	24.737	523840000	92465000	76096000	110460000	85726000	91156000	73982000
F7C0D9;F7C0Z0	F7C0D9;F7C0Z0	tr|F7C0D9|F7C0D9_HORSE Kininogen 1 OS=Equus caballus OX=9796 GN=KNG1 PE=4 SV=1;tr|F7C0Z0|F7C0Z0_HORSE Kininogen 1 OS=Equus caballus OX=9796 GN=KNG1 PE=4 SV=1	2	20	20	20	32.1	71.402	645	263.14	28718000000	4611500000	5497200000	4994000000	5046500000	5730500000	4253500000
F7C0I7;F7DMY7	F7C0I7;F7DMY7	tr|F7C0I7|F7C0I7_HORSE Heparan sulfate proteoglycan 2 OS=Equus caballus OX=9796 GN=HSPG2 PE=4 SV=1;tr|F7DMY7|F7DMY7_HORSE Heparan sulfate proteoglycan 2 OS=Equus caballus OX=9796 GN=HSPG2 PE=4 SV=1	2	5	5	5	1.5	466.16	4370	29.665	68561000	12000000	8933100	14552000	11675000	12619000	7516600
F7C450	F7C450	tr|F7C450|F7C450_HORSE Alpha 2-HS glycoprotein OS=Equus caballus OX=9796 GN=AHSG PE=4 SV=1	1	15	15	15	50.3	38.267	358	323.31	204770000000	33208000000	37169000000	34778000000	38278000000	41526000000	33403000000
F7C7J6	F7C7J6	tr|F7C7J6|F7C7J6_HORSE Coagulation factor XIII B chain OS=Equus caballus OX=9796 GN=F13B PE=4 SV=1	1	11	11	11	21.9	74.851	659	124.88	2656000000	533060000	557680000	399930000	455370000	428020000	295210000
F7CAB8	F7CAB8	tr|F7CAB8|F7CAB8_HORSE Alpha-2-glycoprotein 1, zinc-binding OS=Equus caballus OX=9796 GN=AZGP1 PE=3 SV=1	1	9	9	9	35.4	32.195	285	105.25	7255500000	1198100000	1110500000	1216200000	1356800000	1542700000	985230000
F7CCI0	F7CCI0	tr|F7CCI0|F7CCI0_HORSE Uncharacterized protein OS=Equus caballus OX=9796 PE=4 SV=1	1	2	2	2	7.4	13.119	121	19.154	1649700000	190310000	194730000	170270000	89166000	144710000	247910000
F7CFN5	F7CFN5	tr|F7CFN5|F7CFN5_HORSE Complement C8 alpha chain OS=Equus caballus OX=9796 GN=C8A PE=4 SV=1	1	16	16	16	38.7	61.744	548	278.19	3439200000	600030000	553010000	573460000	652200000	673640000	507710000
F7CI62;Q1WDE9	F7CI62;Q1WDE9	tr|F7CI62|F7CI62_HORSE Uncharacterized protein OS=Equus caballus OX=9796 GN=MBL2 PE=4 SV=1;tr|Q1WDE9|Q1WDE9_HORSE Mannose-binding lectin OS=Equus caballus OX=9796 PE=2 SV=1	2	4	4	4	17.8	26.026	247	84.594	1530500000	432960000	264970000	199680000	150010000	261290000	316820000
F7CN05;F7CN11;F7CS60;Q28377;O46557	F7CN05;F7CN11;F7CS60	tr|F7CN05|F7CN05_HORSE Fibronectin OS=Equus caballus OX=9796 GN=FN1 PE=4 SV=1;tr|F7CN11|F7CN11_HORSE Fibronectin OS=Equus caballus OX=9796 GN=FN1 PE=4 SV=1;tr|F7CS60|F7CS60_HORSE Fibronectin OS=Equus caballus OX=9796 GN=FN1 PE=4 SV=1	5	73	73	73	39.7	252.55	2295	323.31	34835000000	8177500000	7997400000	9894200000	1466500000	2082500000	4298600000
F7CR03	F7CR03	tr|F7CR03|F7CR03_HORSE Phospholipid transfer protein OS=Equus caballus OX=9796 GN=PLTP PE=4 SV=1	1	4	4	4	10.1	54.729	496	34.609	207680000	29528000	25819000	27819000	37018000	39269000	48144000
F7CSL8;F7CYP1;Q7M388	F7CSL8;F7CYP1	tr|F7CSL8|F7CSL8_HORSE Uncharacterized protein OS=Equus caballus OX=9796 PE=3 SV=1;tr|F7CYP1|F7CYP1_HORSE Uncharacterized protein OS=Equus caballus OX=9796 PE=3 SV=1	3	13	4	4	28.3	46.925	421	87.984	8521800000	1549200000	1286800000	1198000000	1840100000	915020000	830690000
F7DL17;F7CTJ3;F7DAF6;A6P3C5	F7DL17;F7CTJ3;F7DAF6	tr|F7DL17|F7DL17_HORSE Inter-alpha-trypsin inhibitor heavy chain 2 OS=Equus caballus OX=9796 GN=ITIH2 PE=4 SV=1;tr|F7CTJ3|F7CTJ3_HORSE Inter-alpha-trypsin inhibitor heavy chain 2 OS=Equus caballus OX=9796 GN=ITIH2 PE=4 SV=1;tr|F7DAF6|F7DAF6_HORSE Inter-alp	4	28	28	28	27.9	106.32	946	302.08	47011000000	8450500000	8869800000	8535500000	8623300000	8062600000	4925800000
F7CYR1;Q9N1X2	F7CYR1	tr|F7CYR1|F7CYR1_HORSE Serpin family C member 1 OS=Equus caballus OX=9796 GN=SERPINC1 PE=3 SV=1	2	28	28	28	56.8	52.37	463	323.31	99800000000	13895000000	14851000000	14144000000	18876000000	20249000000	23806000000
F7CZ92;F7CW82;F6R1X9;F6Z8K0;K9K3B5;K7THJ6	F7CZ92;F7CW82;F6R1X9;F6Z8K0;K9K3B5	tr|F7CZ92|F7CZ92_HORSE Actin, alpha skeletal muscle OS=Equus caballus OX=9796 GN=ACTA1 PE=2 SV=1;tr|F7CW82|F7CW82_HORSE Actin, alpha 2, smooth muscle, aorta OS=Equus caballus OX=9796 GN=ACTA2 PE=3 SV=1;tr|F6R1X9|F6R1X9_HORSE Actin, alpha, cardiac muscle 1	6	13	13	6	48.8	42.051	377	107.89	4007500000	705090000	1053800000	652340000	600390000	482540000	242800000
F7CZW9	F7CZW9	tr|F7CZW9|F7CZW9_HORSE Serpin family G member 1 OS=Equus caballus OX=9796 GN=SERPING1 PE=3 SV=1	1	13	13	13	33.2	52.623	476	202.74	21028000000	4128600000	3665400000	3328400000	3731900000	3820000000	4768400000
F7D1U4	F7D1U4	tr|F7D1U4|F7D1U4_HORSE Uncharacterized protein OS=Equus caballus OX=9796 PE=4 SV=1	1	1	1	1	78.6	4.1166	42	20.237	581900000	0	156960000	0	183370000	82202000	451100000
F7D7B5	F7D7B5	tr|F7D7B5|F7D7B5_HORSE Uncharacterized protein OS=Equus caballus OX=9796 PE=4 SV=1	1	20	20	20	24.8	100.95	899	223.04	9598000000	1906200000	1725800000	1602100000	1615800000	1686600000	1309000000
F7D7M0	F7D7M0	tr|F7D7M0|F7D7M0_HORSE Galectin 3 binding protein OS=Equus caballus OX=9796 GN=LGALS3BP PE=4 SV=1	1	3	3	3	7.2	63.428	567	18.405	122450000	22335000	16924000	26805000	20559000	22869000	10955000
F7DBN1	F7DBN1	tr|F7DBN1|F7DBN1_HORSE Ral GTPase activating protein catalytic alpha subunit 2 OS=Equus caballus OX=9796 GN=RALGAPA2 PE=4 SV=1	1	1	1	1	0.5	210.7	1874	-2	0	0	0	0	0	0	0
Q5IF03;F7DEB1	Q5IF03;F7DEB1	tr|Q5IF03|Q5IF03_HORSE Insulin-like growth factor binding protein-6 (Fragment) OS=Equus caballus OX=9796 GN=IGFBP-6 PE=2 SV=1;tr|F7DEB1|F7DEB1_HORSE Uncharacterized protein OS=Equus caballus OX=9796 GN=IGFBP6 PE=4 SV=1	2	1	1	1	28.7	9.9258	87	8.1589	14952000	0	6282400	0	7308800	0	0
F7DGR1	F7DGR1	tr|F7DGR1|F7DGR1_HORSE Coagulation factor XII OS=Equus caballus OX=9796 GN=F12 PE=3 SV=1	1	8	8	8	15.6	67.144	614	109.36	2587500000	383360000	390100000	369850000	374230000	448970000	707080000
F7DIN1	F7DIN1	tr|F7DIN1|F7DIN1_HORSE Fibrinogen like 1 OS=Equus caballus OX=9796 GN=FGL1 PE=4 SV=1	1	1	1	1	4.4	36.475	315	8.0229	21594000	10714000	7070200	0	0	0	0
F7DJS0	F7DJS0	tr|F7DJS0|F7DJS0_HORSE Translational activator of cytochrome c oxidase I OS=Equus caballus OX=9796 GN=TACO1 PE=4 SV=1	1	1	1	1	4.7	32.351	297	-2	73671000	15543000	2820300	13702000	27342000	11486000	0
K9KE19;F7DQS6;F7A616	K9KE19;F7DQS6	tr|K9KE19|K9KE19_HORSE Phosphoglycerate mutase 1-like protein (Fragment) OS=Equus caballus OX=9796 PE=2 SV=1;tr|F7DQS6|F7DQS6_HORSE Phosphoglycerate mutase 1 OS=Equus caballus OX=9796 GN=PGAM1 PE=4 SV=1	3	4	4	4	37.4	18.234	163	26.17	94715000	16462000	20327000	20283000	14563000	13310000	10591000
F7DRS2	F7DRS2	tr|F7DRS2|F7DRS2_HORSE Serpin family A member 6 OS=Equus caballus OX=9796 GN=SERPINA6 PE=3 SV=1	1	5	5	5	17.1	45.334	404	170.3	1701300000	330980000	382770000	251370000	219450000	247520000	323010000
F7DSB9;F7CPY6	F7DSB9;F7CPY6	tr|F7DSB9|F7DSB9_HORSE Uncharacterized protein OS=Equus caballus OX=9796 PE=4 SV=1;tr|F7CPY6|F7CPY6_HORSE Glutathione peroxidase OS=Equus caballus OX=9796 GN=GPX6 PE=3 SV=1	2	2	1	1	36.4	8.842	77	8.9548	707580000	121350000	112200000	121170000	173460000	153680000	0
F7DTV1;F7BR80	F7DTV1	tr|F7DTV1|F7DTV1_HORSE Paraoxonase 1 OS=Equus caballus OX=9796 GN=PON1 PE=4 SV=1	2	9	9	9	37.2	40.182	355	85.536	7973900000	1229100000	1678500000	1035200000	1460600000	1256800000	1152900000
F7DU87;Q0PMN3	F7DU87;Q0PMN3	tr|F7DU87|F7DU87_HORSE Uncharacterized protein OS=Equus caballus OX=9796 GN=BPIFA2 PE=4 SV=1;tr|Q0PMN3|Q0PMN3_HORSE Parotid secretory protein OS=Equus caballus OX=9796 PE=2 SV=1	2	10	10	10	39.8	26.915	249	77.349	5819500000	465380000	544670000	326470000	1765300000	1695800000	1359200000
F7DXM5	F7DXM5	tr|F7DXM5|F7DXM5_HORSE Uncharacterized protein OS=Equus caballus OX=9796 GN=LOC100065068 PE=3 SV=1	1	13	2	1	27.3	46.873	422	23.115	4850400000	921210000	998070000	1084900000	88982000	435610000	1684400000
F7DZ01	F7DZ01	tr|F7DZ01|F7DZ01_HORSE Uncharacterized protein OS=Equus caballus OX=9796 PE=3 SV=1	1	22	22	22	17.1	166.19	1476	192.19	2040500000	376670000	331720000	394010000	350390000	404670000	187960000
F7E0P3;F6S9T1	F7E0P3	tr|F7E0P3|F7E0P3_HORSE Thrombospondin 4 OS=Equus caballus OX=9796 GN=THBS4 PE=4 SV=1	2	7	7	7	11.9	102.89	932	50.976	287260000	49150000	48660000	49649000	47310000	53617000	41209000
F7E2K1	F7E2K1	tr|F7E2K1|F7E2K1_HORSE Uncharacterized protein OS=Equus caballus OX=9796 PE=4 SV=1	1	1	1	1	2.1	72.262	631	-2	54863000	25728000	19449000	0	0	0	0
F7E2N9	F7E2N9	tr|F7E2N9|F7E2N9_HORSE Uncharacterized protein OS=Equus caballus OX=9796 PE=4 SV=1	1	6	2	2	23.5	31.729	277	13.091	416430000	65944000	78043000	86390000	66993000	66215000	61861000
F7E3H8	F7E3H8	tr|F7E3H8|F7E3H8_HORSE Uncharacterized protein OS=Equus caballus OX=9796 PE=4 SV=1	1	7	1	0	22.3	47.608	421	48.852	147610000	23477000	37247000	18473000	13557000	28826000	31475000
F7E481	F7E481	tr|F7E481|F7E481_HORSE Uncharacterized protein OS=Equus caballus OX=9796 PE=4 SV=1	1	1	1	1	7.4	13.225	122	6.5971	97356000	0	20594000	38523000	19703000	17448000	0
H9GZN9	H9GZN9	tr|H9GZN9|H9GZN9_HORSE Immunoglobulin heavy constant mu OS=Equus caballus OX=9796 GN=IGHM PE=4 SV=1	1	17	17	17	43.6	49.438	450	323.31	203090000000	38015000000	37838000000	34454000000	33133000000	28419000000	35755000000
Q95M34;H9GZQ9	Q95M34;H9GZQ9	tr|Q95M34|Q95M34_HORSE Immunoglobulin gamma 1 heavy chain constant region (Fragment) OS=Equus caballus OX=9796 GN=IGHC1 PE=2 SV=1;tr|H9GZQ9|H9GZQ9_HORSE Uncharacterized protein OS=Equus caballus OX=9796 PE=4 SV=1	2	11	8	8	50.1	37.438	337	314.02	246240000000	52313000000	40653000000	40537000000	39625000000	32502000000	59782000000
H9GZS6;H9GZR2	H9GZS6;H9GZR2	tr|H9GZS6|H9GZS6_HORSE Uncharacterized protein OS=Equus caballus OX=9796 PE=4 SV=1;tr|H9GZR2|H9GZR2_HORSE Uncharacterized protein OS=Equus caballus OX=9796 PE=4 SV=1	2	10	6	6	35.5	36.961	338	134.74	10393000000	1767100000	1868200000	1642600000	1321400000	1410800000	1528700000
H9GZS9	H9GZS9	tr|H9GZS9|H9GZS9_HORSE Uncharacterized protein OS=Equus caballus OX=9796 PE=4 SV=1	1	10	9	9	33.9	38.79	354	148.89	14461000000	3143300000	2668500000	2510600000	1557500000	2680900000	3667300000
H9GZT5	H9GZT5	tr|H9GZT5|H9GZT5_HORSE Uncharacterized protein OS=Equus caballus OX=9796 PE=4 SV=1	1	14	11	10	52.5	36.432	335	204.43	142350000000	20311000000	23788000000	25268000000	23566000000	27961000000	36494000000
H9GZU8	H9GZU8	tr|H9GZU8|H9GZU8_HORSE Uncharacterized protein OS=Equus caballus OX=9796 PE=4 SV=1	1	16	16	10	60.8	35.915	324	323.31	375790000000	49457000000	86506000000	36747000000	50604000000	57174000000	102130000000
H9GZU9	H9GZU9	tr|H9GZU9|H9GZU9_HORSE Uncharacterized protein OS=Equus caballus OX=9796 PE=4 SV=1	1	15	13	10	71.7	35.84	325	323.31	419590000000	30333000000	102920000000	80995000000	42523000000	44399000000	96164000000
H9GZV0	H9GZV0	tr|H9GZV0|H9GZV0_HORSE Uncharacterized protein OS=Equus caballus OX=9796 PE=4 SV=1	1	5	5	5	14.6	47.277	425	55.777	899660000	109660000	122020000	347820000	105020000	126360000	120950000
H9GZV1	H9GZV1	tr|H9GZV1|H9GZV1_HORSE Uncharacterized protein OS=Equus caballus OX=9796 PE=4 SV=1	1	7	7	7	23.9	35.625	330	88.803	48235000000	8901900000	9982800000	9222000000	6366600000	8235500000	5846300000
K9KDK6	K9KDK6	tr|K9KDK6|K9KDK6_HORSE WD repeat-containing protein 70-like protein (Fragment) OS=Equus caballus OX=9796 PE=2 SV=1	1	1	1	1	2.5	45.454	406	8.0521	3319700000	436410000	444520000	649330000	386700000	532920000	237970000
M4PPR7;Q0R0C2;B2X061;Q860N5;Q0R0C1;B2X056;Q0R0C4;B2X052;Q861L0	M4PPR7;Q0R0C2;B2X061;Q860N5;Q0R0C1;B2X056	tr|M4PPR7|M4PPR7_HORSE MHC class I antigen OS=Equus caballus OX=9796 GN=Eqca-2 PE=2 SV=1;tr|Q0R0C2|Q0R0C2_HORSE MHC class I antigen 9.2 (Fragment) OS=Equus caballus OX=9796 GN=Eqca-2 PE=2 SV=1;tr|B2X061|B2X061_HORSE MHC class I antigen 7.2 (Fragment) OS=Eq	9	8	5	0	20	40.729	360	128.87	2643400000	472050000	325800000	559130000	628260000	236370000	873960000
O97641	O97641	tr|O97641|O97641_HORSE Fibrinogen A-alpha chain (Fragment) OS=Equus caballus OX=9796 PE=4 SV=1	1	11	3	0	32.8	49.506	481	49.115	605190000	153040000	108950000	126060000	98844000	39250000	145160000
O97677	O97677	tr|O97677|O97677_HORSE Transferrin (Fragment) OS=Equus caballus OX=9796 PE=4 SV=1	1	4	3	3	62.3	5.9476	53	33.971	3195800000	644970000	621330000	458770000	660210000	477300000	237410000
O97971	O97971	tr|O97971|O97971_HORSE Transferrin (Fragment) OS=Equus caballus OX=9796 PE=4 SV=1	1	2	1	1	47.2	5.9967	53	7.3628	3486700000	0	958110000	1114600000	387980000	787550000	525260000
P01959;P01958;Q28383;Q95MA1	P01959;P01958;Q28383	sp|P01959|HBA_EQUAS Hemoglobin subunit alpha OS=Equus asinus OX=9793 GN=HBA1 PE=1 SV=3;sp|P01958|HBA_HORSE Hemoglobin subunit alpha OS=Equus caballus OX=9796 GN=HBA PE=1 SV=2;tr|Q28383|Q28383_HORSE Uncharacterized protein OS=Equus caballus OX=9796 PE=3 SV=	4	8	8	8	69	15.22	142	83.642	18047000000	4227300000	2225800000	3655600000	2983100000	3602100000	1630400000
P0DN28;F6ZG95;Q95MC0	P0DN28	sp|P0DN28|APOC3_HORSE Apolipoprotein C-III OS=Equus caballus OX=9796 GN=APOC3 PE=3 SV=1	3	3	3	3	45.4	10.598	97	166.8	14348000000	2885400000	3036400000	1797800000	2994100000	1432300000	2510400000
P14449	P14449	sp|P14449|FIBA_EQUAS Fibrinogen alpha chain (Fragment) OS=Equus asinus OX=9793 GN=FGA PE=1 SV=1	1	1	1	1	100	1.6958	16	6.9589	0	0	0	0	0	0	0
P19794	P19794	sp|P19794|LSHB_EQUAS Lutropin/choriogonadotropin subunit beta OS=Equus asinus OX=9793 GN=LHB PE=2 SV=2	1	1	1	1	10.1	17.943	169	7.8335	40621000	0	17246000	19823000	0	0	0
P27425;Q9TQV4;Q9TUP2;O97974	P27425	sp|P27425|TRFE_HORSE Serotransferrin OS=Equus caballus OX=9796 GN=TF PE=2 SV=1	4	46	46	4	69.5	78.094	706	323.31	730730000000	125060000000	135790000000	121610000000	142610000000	127140000000	141980000000
P35747	P35747	sp|P35747|ALBU_HORSE Serum albumin OS=Equus caballus OX=9796 GN=ALB PE=1 SV=1	1	78	1	1	81.9	68.598	607	7.4434	607220000	22200000	93164000	94697000	140620000	155120000	264080000
P60708	P60708	sp|P60708|ACTB_HORSE Actin, cytoplasmic 1 OS=Equus caballus OX=9796 GN=ACTB PE=2 SV=1	1	11	4	1	35.5	41.736	375	150.82	1366100000	362140000	227210000	284690000	259350000	172700000	126360000
Q28369;F6W135	Q28369;F6W135	sp|Q28369|RET4_HORSE Retinol-binding protein 4 OS=Equus caballus OX=9796 GN=RBP4 PE=2 SV=1;tr|F6W135|F6W135_HORSE Apolipoprotein D OS=Equus caballus OX=9796 GN=RBP4 PE=3 SV=1	2	6	6	6	29.4	23.022	201	85.129	2633800000	370260000	583660000	478560000	387150000	626330000	373510000
Q28372;F7DHZ1;F7E2D1;Q6X9X6	Q28372;F7DHZ1;F7E2D1	sp|Q28372|GELS_HORSE Gelsolin OS=Equus caballus OX=9796 GN=GSN PE=1 SV=2;tr|F7DHZ1|F7DHZ1_HORSE Gelsolin OS=Equus caballus OX=9796 GN=GSN PE=4 SV=1;tr|F7E2D1|F7E2D1_HORSE Gelsolin OS=Equus caballus OX=9796 GN=GSN PE=4 SV=1	4	26	26	26	40.4	80.826	731	323.31	60165000000	10906000000	10466000000	10586000000	8607400000	10703000000	10845000000
Q29482	Q29482	sp|Q29482|CLUS_HORSE Clusterin OS=Equus caballus OX=9796 GN=CLU PE=2 SV=1	1	19	19	19	41	52.153	449	323.31	33849000000	5626400000	6137900000	5244500000	6159200000	6732600000	5329800000
Q5IF07;F6VEN8	Q5IF07;F6VEN8	tr|Q5IF07|Q5IF07_HORSE Insulin-like growth factor binding protein-2 (Fragment) OS=Equus caballus OX=9796 GN=IGFBP-2 PE=2 SV=1;tr|F6VEN8|F6VEN8_HORSE Uncharacterized protein OS=Equus caballus OX=9796 PE=4 SV=1	2	2	2	2	17.7	16.042	141	12.982	112620000	23808000	26114000	22383000	12957000	14872000	11937000
Q5XLE4	Q5XLE4	sp|Q5XLE4|ALBU_EQUAS Serum albumin OS=Equus asinus OX=9793 GN=ALB PE=1 SV=1	1	82	5	5	85.8	68.538	607	293.19	89528000000	16061000000	16345000000	17234000000	11976000000	25453000000	19107000000
Q861L1	Q861L1	tr|Q861L1|Q861L1_HORSE MHC class I antigen (Fragment) OS=Equus caballus OX=9796 PE=2 SV=1	1	6	1	0	20.6	30.573	272	23.28	1020500000	186500000	370650000	0	84984000	227090000	134410000
Q861L3	Q861L3	tr|Q861L3|Q861L3_HORSE MHC class I antigen (Fragment) OS=Equus caballus OX=9796 PE=2 SV=1	1	5	1	1	19.9	30.681	272	12.421	169500000	45520000	18427000	19319000	22866000	7331500	142870000
Q861N1;Q861M9	Q861N1;Q861M9	tr|Q861N1|Q861N1_HORSE MHC class I antigen (Fragment) OS=Equus caballus OX=9796 PE=2 SV=1;tr|Q861M9|Q861M9_HORSE MHC class I antigen (Fragment) OS=Equus caballus OX=9796 PE=2 SV=1	2	3	2	2	9.2	30.776	272	22.822	925000000	208030000	117260000	87925000	311670000	41273000	285610000
Q861S3;Q6X9X1;P30441;K9K497;Q95MB8	Q861S3;Q6X9X1;P30441;K9K497	sp|Q861S3|B2MG_EQUAS Beta-2-microglobulin OS=Equus asinus OX=9793 GN=B2M PE=3 SV=1;tr|Q6X9X1|Q6X9X1_HORSE Beta-2-microglobulin (Fragment) OS=Equus caballus OX=9796 GN=B2M PE=2 SV=1;sp|P30441|B2MG_HORSE Beta-2-microglobulin OS=Equus caballus OX=9796 GN=B2M	5	4	4	4	22	13.485	118	24.186	6206600000	1544100000	947070000	1713800000	889430000	1361300000	864780000
Q9N2C4	Q9N2C4	tr|Q9N2C4|Q9N2C4_HORSE Glutathione peroxidase (Fragment) OS=Equus caballus OX=9796 GN=GPX3 PE=2 SV=1	1	2	2	1	37.2	8.899	78	18.709	2208500000	442170000	465310000	307510000	387430000	285880000	241960000
Q9TQS4	Q9TQS4	tr|Q9TQS4|Q9TQS4_HORSE Transferrin (Fragment) OS=Equus caballus OX=9796 PE=4 SV=1	1	1	1	1	53.8	1.5277	13	20.614	2735500000	0	218980000	0	195970000	2324800000	0
Q9TQW8	Q9TQW8	tr|Q9TQW8|Q9TQW8_HORSE Transferrin (Fragment) OS=Equus caballus OX=9796 PE=4 SV=1	1	3	1	1	71.2	5.7465	52	31.484	10467000000	2196300000	1834500000	2123000000	1462800000	1305600000	2455600000
