# Supplementary material for: Label-Free Mass Spectrometry-Based Quantitative Proteomics Analysis of Serum Proteins During Early Pregnancy in Jennies (Equus asinus)
Source: Front Vet Sci. 2020 Oct 22;7:569587. doi: 10.3389/fvets.2020.569587 (PMC7642908; doi:10.3389/fvets.2020.569587)
Supplement: Supplementary file 3 [file Table_3.xlsx]

## Sheet: Information of altered proteins
1.Detailed information of the differentially expressed proteins
1.1 Information for each significantly up-regulated protein (P < 0.05) identified in pregnant serum samples
Protein IDs	Majority protein IDs	Protein names	Gene names	Fasta headers	Number of proteins	Peptides	Razor + unique peptides	Unique peptides	Sequence coverage [%]	Mol. weight [kDa]	Sequence length	Score	Intensity	LFQ intensity NP1	LFQ intensity NP2	LFQ intensity NP3	LFQ intensity P1	LFQ intensity P2	LFQ intensity P3	FC	P.value
F6YR34	F6YR34	Thrombospondin 1	THBS1	tr|F6YR34|F6YR34_HORSE Thrombospondin 1 OS=Equus caballus OX=9796 GN=THBS1 PE=4 SV=1	1	20	20	20	21.1	129.56	1170	196.03	1479300000	0	13020000	46764000	296040000	391950000	605690000	14.4262	0.0431649
F7CN05;F7CN11;F7CS60;Q28377;O46557	F7CN05;F7CN11;F7CS60	Fibronectin	FN1	tr|F7CN05|F7CN05_HORSE Fibronectin OS=Equus caballus OX=9796 GN=FN1 PE=4 SV=1;tr|F7CN11|F7CN11_HORSE Fibronectin OS=Equus caballus OX=9796 GN=FN1 PE=4 SV=1;tr|F7CS60|F7CS60_HORSE Fibronectin OS=Equus caballus OX=9796 GN=FN1 PE=4 SV=1	5	73	73	73	39.7	252.55	2295	323.31	34835000000	1466500000	2082500000	4298600000	8177500000	7997400000	9894200000	3.32192	0.00445523
F6RMK1	F6RMK1	C-X-C motif chemokine	LOC100630489	tr|F6RMK1|F6RMK1_HORSE C-X-C motif chemokine OS=Equus caballus OX=9796 GN=LOC100630489 PE=3 SV=1	1	3	3	3	31.5	11.835	111	23.44	2709600000	130220000	210760000	268650000	618510000	716790000	442700000	2.91652	0.0122164
F6ZRF6	F6ZRF6	Serpin family A member 7	SERPINA7	tr|F6ZRF6|F6ZRF6_HORSE Serpin family A member 7 OS=Equus caballus OX=9796 GN=SERPINA7 PE=3 SV=1	1	6	6	6	18.6	46.64	414	40.573	674700000	109870000	57476000	25341000	155380000	131890000	146880000	2.25314	0.0346017
A0A0A1E971;A0A0A1E412;A0A0A1E976;A0A0A1E9C4;A0A0A1E4E7;F6PI70;F6R2W0;F6Z4A7;F6WJI6	A0A0A1E971;A0A0A1E412;A0A0A1E976;A0A0A1E9C4;A0A0A1E4E7	Immmunoglobulin lambda light chain variable region (Fragment)	IGL	tr|A0A0A1E971|A0A0A1E971_HORSE Immmunoglobulin lambda light chain variable region (Fragment) OS=Equus caballus OX=9796 GN=IGL PE=2 SV=1;tr|A0A0A1E412|A0A0A1E412_HORSE Immmunoglobulin lambda light chain variable region (Fragment) OS=Equus caballus OX=9796 G	9	9	2	0	30.4	23.267	224	7.294	14164000000	1457200000	1834900000	847410000	2895100000	2940800000	2064500000	1.90854	0.0363296
F7ATS5	F7ATS5	Golgi membrane protein 1	GOLM1	tr|F7ATS5|F7ATS5_HORSE Golgi membrane protein 1 OS=Equus caballus OX=9796 GN=GOLM1 PE=4 SV=1	1	4	4	4	12.5	41.218	368	27.943	419180000	62825000	41984000	32134000	90437000	95508000	70746000	1.87444	0.0276053
Q5IF07;F6VEN8	Q5IF07;F6VEN8	Insulin-like growth factor binding protein-2 (Fragment)	IGFBP-2	tr|Q5IF07|Q5IF07_HORSE Insulin-like growth factor binding protein-2 (Fragment) OS=Equus caballus OX=9796 GN=IGFBP-2 PE=2 SV=1;tr|F6VEN8|F6VEN8_HORSE Uncharacterized protein OS=Equus caballus OX=9796 PE=4 SV=1	2	2	2	2	17.7	16.042	141	12.982	112620000	12957000	14872000	11937000	23808000	26114000	22383000	1.81826	0.0014405
F6WA57;K9KEC7;F7AGA5;F7C0E6	F6WA57;K9KEC7	Lymphocyte cytosolic protein 1	LCP1	tr|F6WA57|F6WA57_HORSE Lymphocyte cytosolic protein 1 OS=Equus caballus OX=9796 GN=LCP1 PE=4 SV=1;tr|K9KEC7|K9KEC7_HORSE Plastin-2-like protein (Fragment) OS=Equus caballus OX=9796 PE=2 SV=1	4	20	20	20	35.8	70.347	628	153.75	1546000000	224620000	192330000	113580000	364550000	266100000	293890000	1.74267	0.0408563
F6Y950	F6Y950	Chromosome 2 C4orf33 homolog	C2H4orf33	tr|F6Y950|F6Y950_HORSE Chromosome 2 C4orf33 homolog OS=Equus caballus OX=9796 GN=C2H4orf33 PE=4 SV=1	1	1	1	1	6.5	23.394	199	6.7768	424560000	57717000	48534000	40532000	81368000	96639000	62266000	1.63693	0.0486113
F6Y2H3;F6Y2V7	F6Y2H3;F6Y2V7	Peptidase D	PEPD	tr|F6Y2H3|F6Y2H3_HORSE Peptidase D OS=Equus caballus OX=9796 GN=PEPD PE=3 SV=1;tr|F6Y2V7|F6Y2V7_HORSE Peptidase D OS=Equus caballus OX=9796 GN=PEPD PE=3 SV=1	2	5	5	5	12.2	54.827	492	39.456	430160000	59536000	52675000	48340000	80256000	89782000	75402000	1.52874	0.00607084
A0A0A1E3W4	A0A0A1E3W4	Immmunoglobulin lambda light chain variable region (Fragment)	IGL	tr|A0A0A1E3W4|A0A0A1E3W4_HORSE Immmunoglobulin lambda light chain variable region (Fragment) OS=Equus caballus OX=9796 GN=IGL PE=2 SV=1	1	4	1	0	25.4	23.511	224	6.9446	61422000	0	0	0	20360000	23401000	8338200
F6VP61;B8K249	F6VP61;B8K249	Serpin family B member 10	SERPINB10	tr|F6VP61|F6VP61_HORSE Serpin family B member 10 OS=Equus caballus OX=9796 GN=SERPINB10 PE=3 SV=1;tr|B8K249|B8K249_HORSE Serpin B10 OS=Equus caballus OX=9796 PE=2 SV=1	2	2	2	2	5.8	45.412	397	13.038	18199000	0	0	0	0	8508800	8853600
F6QXN5	F6QXN5	Transgelin2	TAGLN2	tr|F6QXN5|F6QXN5_HORSE Transgelin OS=Equus caballus OX=9796 GN=TAGLN2 PE=3 SV=1	1	2	2	2	9.3	23	204	11.231	51988000	0	0	0	6611400	25837000	12125000
F6RCZ8	F6RCZ8	Triggering receptor expressed on myeloid cells like 1	TREML1	tr|F6RCZ8|F6RCZ8_HORSE Triggering receptor expressed on myeloid cells like 1 OS=Equus caballus OX=9796 GN=TREML1 PE=4 SV=1	1	1	1	1	5	33.597	321	6.5854	30411000	0	0	0	10457000	7332600	9136800
F6RLT8	F6RLT8	Calpain small subunit 1	CAPNS1	tr|F6RLT8|F6RLT8_HORSE Calpain small subunit 1 OS=Equus caballus OX=9796 GN=CAPNS1 PE=4 SV=1	1	1	1	1	4.9	28.099	265	6.9363	10968000	0	0	0	4805100	4225300	0
F6RMQ1	F6RMQ1	GLI pathogenesis related 2	GLIPR2	tr|F6RMQ1|F6RMQ1_HORSE GLI pathogenesis related 2 OS=Equus caballus OX=9796 GN=GLIPR2 PE=3 SV=1	1	2	2	2	17.2	16.905	151	12.136	19780000	0	0	0	7299800	8981600	0
F6T962	F6T962	EGF containing fibulin extracellular matrix protein 2	EFEMP2	tr|F6T962|F6T962_HORSE EGF containing fibulin extracellular matrix protein 2 OS=Equus caballus OX=9796 GN=EFEMP2 PE=4 SV=1	1	2	2	2	6.5	49.439	443	13.963	39790000	0	0	0	15223000	10358000	7837700
F6ZEJ2	F6ZEJ2	HGF activator	HGFAC	tr|F6ZEJ2|F6ZEJ2_HORSE HGF activator OS=Equus caballus OX=9796 GN=HGFAC PE=3 SV=1	1	2	2	2	7.2	55.76	511	12.245	23854000	0	0	0	0	11758000	9639100
F7AB03;F7AS83	F7AB03;F7AS83	Granulin precursor	GRN	tr|F7AB03|F7AB03_HORSE Granulin precursor OS=Equus caballus OX=9796 GN=GRN PE=4 SV=1;tr|F7AS83|F7AS83_HORSE Granulin precursor OS=Equus caballus OX=9796 GN=GRN PE=4 SV=1	2	2	2	2	6.6	63.195	592	10.611	66959000	0	0	0	20436000	19218000	16347000
F7DIN1	F7DIN1	Fibrinogen like 1	FGL1	tr|F7DIN1|F7DIN1_HORSE Fibrinogen like 1 OS=Equus caballus OX=9796 GN=FGL1 PE=4 SV=1	1	1	1	1	4.4	36.475	315	8.0229	21594000	0	0	0	10714000	7070200	0
F7E2K1	F7E2K1	Uncharacterized protein	N/A	tr|F7E2K1|F7E2K1_HORSE Uncharacterized protein OS=Equus caballus OX=9796 PE=4 SV=1	1	1	1	1	2.1	72.262	631	-2	54863000	0	0	0	25728000	19449000	0
P19794	P19794	Lutropin/choriogonadotropin subunit beta	LHB	sp|P19794|LSHB_EQUAS Lutropin/choriogonadotropin subunit beta OS=Equus asinus OX=9793 GN=LHB PE=2 SV=2	1	1	1	1	10.1	17.943	169	7.8335	40621000	0	0	0	0	17246000	19823000
1.2 Information for each significantly down-regulated protein (P < 0.05) identified in pregnant serum samples
Protein IDs	Majority protein IDs	Protein names	Gene names	Fasta headers	Number of proteins	Peptides	Razor + unique peptides	Unique peptides	Sequence coverage [%]	Mol. weight [kDa]	Sequence length	Score	Intensity	LFQ intensity NP1	LFQ intensity NP2	LFQ intensity NP3	LFQ intensity P1	LFQ intensity P2	LFQ intensity P3	FC	P.value
F7BSN5;F6ZD61	F7BSN5;F6ZD61	Uncharacterized protein	N/A	tr|F7BSN5|F7BSN5_HORSE Uncharacterized protein OS=Equus caballus OX=9796 PE=4 SV=1;tr|F6ZD61|F6ZD61_HORSE Uncharacterized protein OS=Equus caballus OX=9796 PE=4 SV=1	2	2	1	1	7.6	59.264	536	36.48	415000000	82727000	102940000	129740000	54144000	51123000	54180000	0.505528	0.0189795
F7DU87;Q0PMN3	F7DU87;Q0PMN3	Uncharacterized protein	BPIFA2	tr|F7DU87|F7DU87_HORSE Uncharacterized protein OS=Equus caballus OX=9796 GN=BPIFA2 PE=4 SV=1;tr|Q0PMN3|Q0PMN3_HORSE Parotid secretory protein OS=Equus caballus OX=9796 PE=2 SV=1	2	10	10	10	39.8	26.915	249	77.349	5819500000	1765300000	1695800000	1359200000	465380000	544670000	326470000	0.277269	0.00117499
F7ATL5;F6YIA9;F6ZXQ2;F6W8W3;F7DML0;F6Z8D6;F7DL86;F6VY00;F6UU86;F6ZTT5;F6VDK7;F7CDG2;F6TTN2;F7DNA3;F6QSZ1;F6ZYG9;F6VZ15;F6Q1M4;F6SKY2	F7ATL5;F6YIA9;F6ZXQ2;F6W8W3;F7DML0;F6Z8D6	Keratin 14	KRT14	tr|F7ATL5|F7ATL5_HORSE Keratin 14 OS=Equus caballus OX=9796 GN=KRT14 PE=3 SV=1;tr|F6YIA9|F6YIA9_HORSE Uncharacterized protein OS=Equus caballus OX=9796 GN=KRT17 PE=3 SV=1;tr|F6ZXQ2|F6ZXQ2_HORSE Uncharacterized protein OS=Equus caballus OX=9796 PE=3 SV=1;tr	19	4	1	1	8.2	41.036	354	7.8028	21603000	17373000	4984600	0	0	0	0
